# Supplementary material for: Low Global Diversity of Candidatus Microthrix, a Troublesome Filamentous Organism in Full-Scale WWTPs
Source: Front Microbiol. 2021 Jun 25;12:690251. doi: 10.3389/fmicb.2021.690251 (PMC8267870; doi:10.3389/fmicb.2021.690251)
Supplement: Supplementary file 2 [file Table_1.XLSX]

## Sheet: SData1_MAG_stats
# SData1 MAG statistics from Singleton et al. 2021 - with added CDS regions detected using MAGE
MAG	Manuscript name	CDS MAGE	NCBI_accession_number	NumContigs	TotBP	MaxContigBP	AvContigBP	HQMAG	HQdRep	HQdRep99ANI	HQSpRep	Comp	Cont	StrHet	Circ	FLSSU	FLLSU	GTDBTaxRS95	MiDAS3_7Tax	MIdentity	MAlnLgth	SILVA138Tax	SIdentity	SAlnLgth	ilmcov	npcov
AalE_18-Q3-R2-46_BAT3C.202.fa	AalE_MB6	4510	JADIYB000000000	27	4146565	599692	153576	1083HQ	531_1	531_5	NA	90.6	2.56	33.33	NA	1	1	d__Bacteria;p__Actinobacteriota;c__Acidimicrobiia;o__Acidimicrobiales;f__Microtrichaceae;g__Microthrix;s__Microthrix sp002473265	ESV2.1445;tax=d:Bacteria,p:Actinobacteria,c:Acidimicrobiia,o:Microtrichales,f:Microtrichaceae,g:Ca_Microthrix,s:midas_s_2;	99	1446	FPLM01002571.16.1519 Bacteria;Actinobacteriota;Acidimicrobiia;Microtrichales;Microtrichaceae;Candidatus Microthrix;metagenome	98.8	1505	9.97709	11.7746
AalW_18-Q3-R10-53_BAT3C.502.fa	AalW_MB8	4152	JADIZU000000000	17	3946847	1000175	232168	1083HQ	531_1	531_3	NA	93.16	4.27	50	NA	1	1	d__Bacteria;p__Actinobacteriota;c__Acidimicrobiia;o__Acidimicrobiales;f__Microtrichaceae;g__Microthrix;s__Microthrix sp002473265	ESV14.1445;tax=d:Bacteria,p:Actinobacteria,c:Acidimicrobiia,o:Microtrichales,f:Microtrichaceae,g:Ca_Microthrix,s:midas_s_2;	99.9	1446	FPLM01002571.16.1519 Bacteria;Actinobacteriota;Acidimicrobiia;Microtrichales;Microtrichaceae;Candidatus Microthrix;metagenome	99.5	1505	14.3829	17.4193
AalW_18-Q3-R10-53_BATAC.377.fa	AalW_MB3	3915	JADJAI000000000	8	3692711	829701	461589	1083HQ	530_1	530_1	NA	92.9	0.85	0	NA	1	1	d__Bacteria;p__Actinobacteriota;c__Acidimicrobiia;o__Acidimicrobiales;f__Microtrichaceae;g__Microthrix;s__Microthrix parvicella	ESV3.1527;tax=d:Bacteria,p:Actinobacteria,c:Acidimicrobiia,o:Microtrichales,f:Microtrichaceae,g:Ca_Microthrix,s:Ca_Microthrix_parvicella;	100	1523	FPLM01004279.12.1515 Bacteria;Actinobacteriota;Acidimicrobiia;Microtrichales;Microtrichaceae;Candidatus Microthrix;metagenome	99.7	1504	57.1345	70.3588
Aved_18-Q3-R54-62_BAT3C.633.fa	Aved_B11	NA	JADJBW000000000	34	4209001	755144	123794	1083HQ	535_0	535_0	SPREPHQ	93.16	1.28	0	NA	1	1	d__Bacteria;p__Actinobacteriota;c__Acidimicrobiia;o__Acidimicrobiales;f__Microtrichaceae;g__UBA11034;s__	ESV334.1444;tax=d:Bacteria,p:Actinobacteria,c:Acidimicrobiia,o:Microtrichales,f:Microtrichaceae,g:midas_g_120,s:midas_s_334;	99.4	1444	FPLM01006868.11.1512 Bacteria;Actinobacteriota;Acidimicrobiia;Microtrichales;Microtrichaceae;uncultured;metagenome	99.3	1502	7.19518	10.6803
Aved_18-Q3-R54-62_MAXAC.290.fa	Aved_B12	NA	JADJDU000000000	31	3923940	666474	126579	1083HQ	536_0	536_0	SPREPHQ	90.6	0.85	0	NA	1	1	d__Bacteria;p__Actinobacteriota;c__Acidimicrobiia;o__Acidimicrobiales;f__UBA8139;g__;s__	ESV290.1445;tax=d:Bacteria,p:Actinobacteria,c:Acidimicrobiia,o:Microtrichales,f:Iamiaceae,g:Iamia,s:midas_s_290;	98.9	1445	FPLM01003463.11.1513 Bacteria;Actinobacteriota;Acidimicrobiia;Microtrichales;Iamiaceae;Iamia;metagenome	98.7	1503	10.7214	12.7696
Bjer_18-Q3-R1-45_BATAC.226.fa	Bjer_MB7	4570	JADJEY000000000	10	4335907	1049405	433591	1083HQ	531_1	531_1	NA	91.38	1.71	0	NA	1	1	d__Bacteria;p__Actinobacteriota;c__Acidimicrobiia;o__Acidimicrobiales;f__Microtrichaceae;g__Microthrix;s__Microthrix sp002473265	ESV14.1445;tax=d:Bacteria,p:Actinobacteria,c:Acidimicrobiia,o:Microtrichales,f:Microtrichaceae,g:Ca_Microthrix,s:midas_s_2;	99.7	1445	FPLM01002571.16.1519 Bacteria;Actinobacteriota;Acidimicrobiia;Microtrichales;Microtrichaceae;Candidatus Microthrix;metagenome	99.3	1504	17.4947	25.2059
Bjer_18-Q3-R1-45_MAXAC.004.fa	Bjer_MB2	4671	JADJFH000000000	21	4318275	1749284	205632	1083HQ	530_1	530_1	NA	94.87	1.71	50	NA	1	1	d__Bacteria;p__Actinobacteriota;c__Acidimicrobiia;o__Acidimicrobiales;f__Microtrichaceae;g__Microthrix;s__Microthrix parvicella	ESV3.1527;tax=d:Bacteria,p:Actinobacteria,c:Acidimicrobiia,o:Microtrichales,f:Microtrichaceae,g:Ca_Microthrix,s:Ca_Microthrix_parvicella;	100	1523	FPLM01004279.12.1515 Bacteria;Actinobacteriota;Acidimicrobiia;Microtrichales;Microtrichaceae;Candidatus Microthrix;metagenome	99.7	1504	23.2378	28.3229
Damh_18-Q3-R51-60_MAXAC.005.fa	Damh_MB5	4743	JADJGW000000000	29	4429308	863509	152735	1083HQ	531_1	531_2	NA	91.17	0.85	0	NA	1	1	d__Bacteria;p__Actinobacteriota;c__Acidimicrobiia;o__Acidimicrobiales;f__Microtrichaceae;g__Microthrix;s__Microthrix sp002473265	ESV14.1445;tax=d:Bacteria,p:Actinobacteria,c:Acidimicrobiia,o:Microtrichales,f:Microtrichaceae,g:Ca_Microthrix,s:midas_s_2;	99.2	1445	FPLM01002571.16.1519 Bacteria;Actinobacteriota;Acidimicrobiia;Microtrichales;Microtrichaceae;Candidatus Microthrix;metagenome	98.9	1504	16.7624	11.8849
EsbE_18-Q3-R3-47_BATAC.457_sub.fa	EsbE_MB4	4338	JADJKP000000000	27	4096258	770386	151713	1083HQ	530_1	530_1	NA	91.45	2.14	66.67	NA	1	1	d__Bacteria;p__Actinobacteriota;c__Acidimicrobiia;o__Acidimicrobiales;f__Microtrichaceae;g__Microthrix;s__Microthrix parvicella	ESV3.1527;tax=d:Bacteria,p:Actinobacteria,c:Acidimicrobiia,o:Microtrichales,f:Microtrichaceae,g:Ca_Microthrix,s:Ca_Microthrix_parvicella;	99.1	1523	KJ808458.1.1487 Bacteria;Actinobacteriota;Acidimicrobiia;Microtrichales;Microtrichaceae;Candidatus Microthrix;uncultured bacterium	99.3	1487	12.2075	11.1984
Lyne_18-Q3-R50-59_MAXAC.006.fa	Lyne_MB9	4433	JADJZA000000000	11	4214851	1245818	383168	1083HQ	531_1	531_4	SPREPHQ	93.16	0.85	0	NA	1	1	d__Bacteria;p__Actinobacteriota;c__Acidimicrobiia;o__Acidimicrobiales;f__Microtrichaceae;g__Microthrix;s__Microthrix sp002473265	ESV2.1445;tax=d:Bacteria,p:Actinobacteria,c:Acidimicrobiia,o:Microtrichales,f:Microtrichaceae,g:Ca_Microthrix,s:midas_s_2;	99.9	1445	FPLM01002571.16.1519 Bacteria;Actinobacteriota;Acidimicrobiia;Microtrichales;Microtrichaceae;Candidatus Microthrix;metagenome	99.6	1504	18.5356	23.2472
Rand_18-Q3-R56-63_BAT3C.13.fa	Rand_MB10	4173	JADKEI000000000	25	3975140	579195	159006	1083HQ	531_1	531_6	NA	92.02	1.71	0	NA	1	1	d__Bacteria;p__Actinobacteriota;c__Acidimicrobiia;o__Acidimicrobiales;f__Microtrichaceae;g__Microthrix;s__Microthrix sp002473265	ESV2.1445;tax=d:Bacteria,p:Actinobacteria,c:Acidimicrobiia,o:Microtrichales,f:Microtrichaceae,g:Ca_Microthrix,s:midas_s_2;	99.9	1445	FPLM01002571.16.1519 Bacteria;Actinobacteriota;Acidimicrobiia;Microtrichales;Microtrichaceae;Candidatus Microthrix;metagenome	99.6	1504	13.755	11.0113
Viby_18-Q3-R106-67_BAT3C.52.fa	Viby_MB1	4254	JADKKP000000000	20	4007997	488093	200400	1083HQ	530_1	530_1	SPREPHQ	94.87	0.85	0	NA	1	1	d__Bacteria;p__Actinobacteriota;c__Acidimicrobiia;o__Acidimicrobiales;f__Microtrichaceae;g__Microthrix;s__Microthrix parvicella	ESV3.1527;tax=d:Bacteria,p:Actinobacteria,c:Acidimicrobiia,o:Microtrichales,f:Microtrichaceae,g:Ca_Microthrix,s:Ca_Microthrix_parvicella;	99.3	1523	FPLM01000701.7.1329 Bacteria;Actinobacteriota;Acidimicrobiia;Microtrichales;Microtrichaceae;Candidatus Microthrix;metagenome	99.4	1323	15.0282	10.2878
