# Supplementary material for: Low Global Diversity of Candidatus Microthrix, a Troublesome Filamentous Organism in Full-Scale WWTPs
Source: Front Microbiol. 2021 Jun 25;12:690251. doi: 10.3389/fmicb.2021.690251 (PMC8267870; doi:10.3389/fmicb.2021.690251)
Supplement: Supplementary file 3 [file Table_2.XLSX]

## Sheet: SData2_KOs_for_figure8
# SData2 - KOs used to create Figure 8
KEGG_ID	KEGG annotation	figure_annotation	protein	GCA_002381105.1 M. parvicella UBA4125	GCA_016277725.1 M. parvicella rMAG-165	GCA_002381065.1 M. parvicella UBA4126	GCA_002414815.1 M. parvicella UBA5068	GCA_000455525.1 M. parvicella.RN1	GCF_000299415.1 M. parvicella Bio17-1	Viby_MB1	AalW_MB3	EsbE_MB4	Bjer_MB2	GCA_003512415.1 M. parvicella UBA8266	GCA_012516765.1 M. parvicella AS4BglBPHE_34	GCA_002473005.1 M. parvicella UBA7235	GCA_002473265.1 M. sp002473265	AalW_MB8	Rand_MB10	Lyne_MB9	AalE_MB6	Bjer_MB7	Damh_MB5	Aved_18-Q3-R54-62_BAT3C.633
K00626	E2.3.1.9, atoB; acetyl-CoA C-acetyltransferase [EC:2.3.1.9]	atoB/phaA acetyl-CoA C-acetyltransferase	PhaA	8	7	8	7	11	11	8	10	9	10	6	8	7	11	9	8	13	9	11	11	9
K00023	phbB; acetoacetyl-CoA reductase [EC:1.1.1.36]	phbB/phaB acetoacetyl-CoA reductase	PhaB	0	0	0	0	0	0	0	0	0	0	0	0	0	0	0	0	0	0	0	0	0
K03821	phbC, phaC; polyhydroxyalkanoate synthase subunit PhaC [EC:2.3.1.-]	phbC/phaC polyhydroxyalkanoate synthase subunit	PhaC	0	0	0	0	0	0	0	0	0	0	0	0	0	0	0	0	0	0	0	0	0
K05973	phaZ; poly(3-hydroxybutyrate) depolymerase [EC:3.1.1.75]	phaZ poly(3-hydroxybutyrate) depolymerase	PhaZ	0	0	0	0	0	0	0	0	0	0	0	0	0	0	0	0	0	0	0	0	0
K00161	PDHA, pdhA; pyruvate dehydrogenase E1 component alpha subunit [EC:1.2.4.1]	pdhA pyruvate dehydrogenase E1 component alpha subuni	PdhA	0	0	0	0	0	0	0	0	0	0	0	0	0	1	1	1	1	1	1	1	0
K00162	PDHB, pdhB; pyruvate dehydrogenase E1 component beta subunit [EC:1.2.4.1]	pdhB pyruvate dehydrogenase E1 component beta subunit	PdhB	0	0	0	0	0	0	0	0	0	0	0	0	0	1	1	1	1	1	1	1	0
K00627	DLAT, aceF, pdhC; pyruvate dehydrogenase E2 component (dihydrolipoamide acetyltransferase) [EC:2.3.1.12]	pdhC pyruvate dehydrogenase E2 component	PdhC	0	0	0	0	0	0	0	0	0	0	0	0	0	0	1	1	1	1	1	1	1
K01895	ACSS, acs; acetyl-CoA synthetase [EC:6.2.1.1]	acs acetyl-CoA synthetase	Acs	1	1	0	1	1	1	1	1	1	1	0	1	0	1	2	2	2	2	2	2	1
K03737	por, nifJ; pyruvate-ferredoxin/flavodoxin oxidoreductase [EC:1.2.7.1 1.2.7.-]	por pyruvate-ferredoxin/flavodoxin oxidoreductase	POR	0	0	0	0	0	0	0	0	0	0	0	0	0	0	1	1	1	0	1	1	0
K02027	ABC.MS.S; multiple sugar transport system substrate-binding protein	lpqY multiple sugar transport system substrate-binding protein	LpqY	0	0	0	0	0	0	0	0	0	0	0	0	0	1	1	1	1	1	1	1	0
K02025	ABC.MS.P; multiple sugar transport system permease protein	sugA multiple sugar transport system permease protein	SugA	0	0	0	0	0	0	0	0	0	0	0	0	0	1	1	1	1	1	1	1	0
K02026	ABC.MS.P1; multiple sugar transport system permease protein	sugB multiple sugar transport system permease protein	SugB	0	0	0	0	0	0	0	0	0	0	0	0	0	1	1	1	1	1	1	1	0
K10112	msmX, msmK, malK, sugC, ggtA, msiK; multiple sugar transport system ATP-binding protein	sugC multiple sugar transport system ATP-binding protein	SugC	1	1	1	0	1	1	1	1	1	1	0	1	1	1	3	3	3	3	3	3	2
K02038	pstA; phosphate transport system permease protein	pstA phosphate transport system permease protein	PstA	1	1	1	1	1	1	1	0	1	1	2	1	1	1	1	1	1	1	1	1	1
K02036	pstB; phosphate transport system ATP-binding protein [EC:7.3.2.1]	pstB phosphate transport system ATP-binding protein	PstB	1	1	1	1	1	1	1	0	1	1	2	1	1	1	1	1	1	1	1	1	1
K02037	pstC; phosphate transport system permease protein	pstC phosphate transport system permease protein	PstC	1	1	1	1	1	1	1	0	1	1	2	0	1	1	1	1	1	1	1	1	1
K02040	pstS; phosphate transport system substrate-binding protein	pstS phosphate transport system substrate-binding protein	PstS	1	1	1	1	1	1	1	0	1	1	1	1	1	0	1	1	1	1	1	1	1
K07658	phoB1, phoP; two-component system, OmpR family, alkaline phosphatase synthesis response regulator PhoP	phoB1 two-component system response regulator PhoP	PhoB1	1	1	1	1	1	1	1	1	1	1	1	1	1	0	1	1	1	1	1	0	0
K02039	phoU; phosphate transport system protein	phoU phosphate transport system protein	PhoU	1	1	1	1	1	1	1	0	1	1	1	1	1	1	1	1	1	1	1	1	1
K00937	ppk; polyphosphate kinase [EC:2.7.4.1]	ppk polyphosphate kinase	PPK	4	4	2	4	4	4	4	4	4	4	4	4	4	2	3	5	5	2	6	5	4
K03306	TC.PIT; inorganic phosphate transporter, PiT family	pit inorganic phosphate transporter	Pit	0	0	0	0	0	0	0	0	0	0	0	0	0	0	0	0	0	0	0	0	1
K02108	ATPF0A, atpB; F-type H+-transporting ATPase subunit a	ATPF0A, atpB F-type H+-transporting ATPase subunit a	AtpB	1	1	1	1	1	1	1	1	1	1	0	1	1	2	2	2	2	2	2	2	1
K02109	ATPF0B, atpF; F-type H+-transporting ATPase subunit b	ATPF0B, atpF F-type H+-transporting ATPase subunit b	AtpF	0	0	0	0	0	0	0	0	0	0	0	0	0	1	1	1	1	1	1	1	3
K02110	ATPF0C, atpE; F-type H+-transporting ATPase subunit c	ATPF0C, atpE F-type H+-transporting ATPase subunit c	AtpE	1	1	1	0	1	1	1	1	1	1	1	1	1	1	2	2	2	2	2	2	1
K02111	ATPF1A, atpA; F-type H+/Na+-transporting ATPase subunit alpha [EC:7.1.2.2 7.2.2.1]	ATPF1A, atpA F-type H+/Na+-transporting ATPase subunit alpha	AtpA	1	1	1	0	1	1	1	1	1	1	0	1	1	1	2	2	2	2	2	2	1
K02112	ATPF1B, atpD; F-type H+/Na+-transporting ATPase subunit beta [EC:7.1.2.2 7.2.2.1]	ATPF1B, atpD F-type H+/Na+-transporting ATPase subunit beta	AtpD	1	0	1	0	1	1	1	1	1	1	0	1	0	1	2	2	2	2	2	2	1
K02113	ATPF1D, atpH; F-type H+-transporting ATPase subunit delta	ATPF1D, atpH F-type H+-transporting ATPase subunit delta	AtpH	1	1	1	1	1	1	1	1	1	1	1	1	1	0	1	1	1	1	1	1	2
K02114	ATPF1E, atpC; F-type H+-transporting ATPase subunit epsilon	ATPF1E, atpC F-type H+-transporting ATPase subunit epsilon	AtpC	1	1	1	1	1	1	1	1	1	1	1	1	1	2	2	2	2	2	2	2	1
K02115	ATPF1G, atpG; F-type H+-transporting ATPase subunit gamma	ATPF1G, atpG F-type H+-transporting ATPase subunit gamma	AtpG	1	1	1	1	1	1	1	1	1	1	0	1	1	1	2	2	2	2	2	2	0
K02116	atpI; ATP synthase protein I	atpI ATP synthase protein I	AtpI	0	0	0	0	0	0	0	0	0	0	0	0	0	1	1	1	1	1	1	1	0
K03321	TC.SULP; sulfate permease, SulP family	sulP sulfate permease / sodium anion transporter	SulP	3	3	3	3	3	3	3	1	3	3	2	3	3	3	5	4	4	5	6	5	0
K03890	qcrA; ubiquinol-cytochrome c reductase iron-sulfur subunit	qcrA ubiquinol-cytochrome c reductase iron-sulfur subunit	QcrA	1	1	0	0	1	1	1	0	1	1	0	1	0	1	1	1	1	1	1	1	0
K03891	qcrB; ubiquinol-cytochrome c reductase cytochrome b subunit	qcrB ubiquinol-cytochrome c reductase cytochrome b subunit	QcrB	0	0	1	0	1	1	1	1	1	1	0	1	1	0	1	1	1	1	1	1	0
K03889	qcrC; ubiquinol-cytochrome c reductase cytochrome c subunit	qcrC ubiquinol-cytochrome c reductase cytochrome c subunit	QcrC	0	0	0	0	0	0	0	0	0	0	0	0	0	1	1	0	1	1	1	1	0
K02259	COX15, ctaA; cytochrome c oxidase assembly protein subunit 15	ctaA cytochrome c oxidase assembly protein subunit 15	CtaA	2	2	2	2	2	2	1	1	2	2	2	2	2	2	2	3	2	2	2	2	1
K02257	COX10, ctaB, cyoE; heme o synthase [EC:2.5.1.141]	ctaB heme o synthase	CtaB	1	1	1	1	1	1	1	1	1	1	1	1	1	1	1	1	1	1	1	1	1
K02275	coxB, ctaC; cytochrome c oxidase subunit II [EC:1.9.3.1]	ctaC cytochrome c oxidase subunit II	CtaC	2	2	2	2	2	2	2	2	2	1	2	2	2	2	2	2	2	2	3	3	1
K02274	coxA, ctaD; cytochrome c oxidase subunit I [EC:1.9.3.1]	ctaD cytochrome c oxidase subunit I	CtaD	1	1	1	1	1	1	1	1	1	1	1	0	1	1	2	1	2	2	2	2	1
K02276	coxC, ctaE; cytochrome c oxidase subunit III [EC:1.9.3.1]	ctaE cytochrome c oxidase subunit III	CtaE	0	0	0	0	0	0	0	0	0	0	0	0	0	1	1	1	1	1	1	1	0
K03520	coxL, cutL; aerobic carbon-monoxide dehydrogenase large subunit [EC:1.2.5.3]	coxL aerobic carbon-monoxide dehydrogenase large subunit	CoxL	0	0	0	0	0	0	0	0	0	0	0	0	0	2	2	2	2	2	2	2	0
K03519	coxM, cutM; aerobic carbon-monoxide dehydrogenase medium subunit [EC:1.2.5.3]	coxM aerobic carbon-monoxide dehydrogenase medium subunit	CoxM	0	0	0	0	0	0	0	0	0	0	0	0	0	1	1	1	1	1	1	1	1
K03518	coxS; aerobic carbon-monoxide dehydrogenase small subunit [EC:1.2.5.3]	coxS aerobic carbon-monoxide dehydrogenase small subunit	CoxS	0	0	0	0	0	0	0	0	0	0	0	0	0	0	1	1	1	1	1	1	2
K00425	cydA; cytochrome bd ubiquinol oxidase subunit I [EC:7.1.1.7]	cydA cytochrome bd ubiquinol oxidase subunit I	CydA	1	1	1	0	1	1	1	1	1	1	0	1	1	0	1	1	1	1	1	1	1
K00426	cydB; cytochrome bd ubiquinol oxidase subunit II [EC:7.1.1.7]	cydB cytochrome bd ubiquinol oxidase subunit II	CydB	0	1	0	1	1	1	1	1	1	1	1	1	1	0	1	1	1	1	1	1	1
K00368	nirK; nitrite reductase (NO-forming) [EC:1.7.2.1]	nirK nitrite reductase (NO-forming)	NirK	0	0	0	0	0	0	0	0	0	0	0	0	0	0	1	1	1	1	1	1	1
K07485	K07485; transposase	transposase	Transposase	0	1	0	3	1	2	2	3	0	2	0	1	0	0	1	1	1	1	0	1	0
K00635	tgs, wax-dgat; diacylglycerol O-acyltransferase / wax synthase [EC:2.3.1.20 2.3.1.75]	dgat diacylglycerol O-acyltransferase / wax synthase	DGAT	4	5	5	3	6	6	5	6	5	4	4	5	4	3	3	3	3	3	5	3	3
K00666	ACSF2; fatty-acyl-CoA synthase [EC:6.2.1.-]	ACSF2 fatty-acyl-CoA synthase	ACSF2	6	5	5	6	7	8	7	6	8	7	5	6	5	4	7	7	7	6	7	7	7
K01897	ACSL, fadD; long-chain acyl-CoA synthetase [EC:6.2.1.3]	fadD long-chain acyl-CoA synthetase	FadD	6	7	6	5	7	7	8	6	7	7	6	7	7	5	7	8	7	8	7	8	4
K01692	paaF, echA; enoyl-CoA hydratase [EC:4.2.1.17]	paaF enoyl-CoA hydratase	PaaF	15	11	14	9	15	15	13	12	15	12	11	14	14	10	15	17	17	17	17	16	13
K01715	crt; enoyl-CoA hydratase [EC:4.2.1.17]	crt enoyl-CoA hydratase	Crt	3	3	3	2	3	3	3	3	3	3	1	3	3	1	1	2	1	1	1	1	2
K02614	paaI; acyl-CoA thioesterase [EC:3.1.2.-]	paaI acyl-CoA thioesterase	PaaI	1	2	1	1	2	2	2	1	2	2	1	2	1	0	0	0	0	0	0	0	1
K03822	K03822; putative long chain acyl-CoA synthase [EC:6.2.1.-]	putative long chain acyl-CoA synthase	putative long chain acyl-CoA synthase	0	0	1	0	1	1	1	1	1	1	1	0	1	0	1	1	1	0	1	1	0
