# Supplementary material for: Low Global Diversity of Candidatus Microthrix, a Troublesome Filamentous Organism in Full-Scale WWTPs
Source: Front Microbiol. 2021 Jun 25;12:690251. doi: 10.3389/fmicb.2021.690251 (PMC8267870; doi:10.3389/fmicb.2021.690251)
Supplement: Supplementary file 4 [file Table_3.XLSX]

## Sheet: SData3_KEGG_module_paths
# SData3 KEGG modules identified with at least 80% completeness in the MAGs and genomes.
Genome_name	Module_id	Module_name	KOs detected
GCA_000455525.1 M. parvicella.RN1	M00010	Citrate cycle, first carbon oxidation, oxaloacetate => 2-oxoglutarate	K01647,K01681,K00031
AalW_MB8	M00010	Citrate cycle, first carbon oxidation, oxaloacetate => 2-oxoglutarate	K01647,K01681,K00031
GCA_012516765.1 M. parvicella AS4BglBPHE_34	M00010	Citrate cycle, first carbon oxidation, oxaloacetate => 2-oxoglutarate	K01647,K01681,K00031
EsbE_MB4	M00010	Citrate cycle, first carbon oxidation, oxaloacetate => 2-oxoglutarate	K01647,K01681,K00031
Bjer_MB2	M00010	Citrate cycle, first carbon oxidation, oxaloacetate => 2-oxoglutarate	K01647,K01681,K00031
Lyne_MB9	M00010	Citrate cycle, first carbon oxidation, oxaloacetate => 2-oxoglutarate	K01647,K01681,K00031
GCF_000299415.1 M. parvicella Bio17-1	M00010	Citrate cycle, first carbon oxidation, oxaloacetate => 2-oxoglutarate	K01647,K01681,K00031
Aved_18-Q3-R54-62_BAT3C.633	M00010	Citrate cycle, first carbon oxidation, oxaloacetate => 2-oxoglutarate	K01647,K01681,K00031
Viby_MB1	M00010	Citrate cycle, first carbon oxidation, oxaloacetate => 2-oxoglutarate	K01647,K01681,K00031
AalE_MB6	M00010	Citrate cycle, first carbon oxidation, oxaloacetate => 2-oxoglutarate	K01647,K01681,K00031
Bjer_MB7	M00010	Citrate cycle, first carbon oxidation, oxaloacetate => 2-oxoglutarate	K01647,K01681,K00031
Damh_MB5	M00010	Citrate cycle, first carbon oxidation, oxaloacetate => 2-oxoglutarate	K01647,K01681,K00031
GCA_002381105.1 M. parvicella UBA4125	M00011	Citrate cycle, second carbon oxidation, 2-oxoglutarate => oxaloacetate	K00174,K00175,K01902,K01903,K00239,K00240,K00241,K00024
GCA_000455525.1 M. parvicella.RN1	M00011	Citrate cycle, second carbon oxidation, 2-oxoglutarate => oxaloacetate	K00164,K00658,K00382,K00174,K00175,K01902,K01903,K00239,K00240,K00241,K01679,K00024
AalW_MB8	M00011	Citrate cycle, second carbon oxidation, 2-oxoglutarate => oxaloacetate	K00174,K00175,K01902,K01903,K00239,K00240,K00241,K01679,K00024
Rand_MB10	M00011	Citrate cycle, second carbon oxidation, 2-oxoglutarate => oxaloacetate	K00164,K00658,K00382,K00174,K00175,K01902,K01903,K00239,K00240,K00241,K01679
AalW_MB3	M00011	Citrate cycle, second carbon oxidation, 2-oxoglutarate => oxaloacetate	K00174,K00175,K01902,K01903,K00239,K00240,K00241,K01679,K00024
GCA_012516765.1 M. parvicella AS4BglBPHE_34	M00011	Citrate cycle, second carbon oxidation, 2-oxoglutarate => oxaloacetate	K00174,K00175,K01902,K01903,K00239,K00240,K00241,K01679,K00024
EsbE_MB4	M00011	Citrate cycle, second carbon oxidation, 2-oxoglutarate => oxaloacetate	K00174,K00175,K01902,K01903,K00239,K00240,K00241,K01679,K00024
Bjer_MB2	M00011	Citrate cycle, second carbon oxidation, 2-oxoglutarate => oxaloacetate	K00164,K00658,K00382,K00174,K00175,K01902,K01903,K00239,K00240,K00241,K01679,K00024
Lyne_MB9	M00011	Citrate cycle, second carbon oxidation, 2-oxoglutarate => oxaloacetate	K00174,K00175,K01902,K01903,K00239,K00240,K00241,K01679,K00024
GCA_016277725.1 M. parvicella rMAG-165	M00011	Citrate cycle, second carbon oxidation, 2-oxoglutarate => oxaloacetate	K00174,K00175,K00239,K00240,K00241,K01679,K00024
GCF_000299415.1 M. parvicella Bio17-1	M00011	Citrate cycle, second carbon oxidation, 2-oxoglutarate => oxaloacetate	K00164,K00658,K00382,K00174,K00175,K01902,K01903,K00239,K00240,K00241,K01679,K00024
Aved_18-Q3-R54-62_BAT3C.633	M00011	Citrate cycle, second carbon oxidation, 2-oxoglutarate => oxaloacetate	K01902,K01903,K00239,K00240,K00241,K01676,K00024
Viby_MB1	M00011	Citrate cycle, second carbon oxidation, 2-oxoglutarate => oxaloacetate	K00164,K00658,K00382,K00174,K00175,K01902,K01903,K00239,K00240,K00241,K01679,K00024
AalE_MB6	M00011	Citrate cycle, second carbon oxidation, 2-oxoglutarate => oxaloacetate	K00164,K00658,K00382,K01902,K01903,K00239,K00240,K00241,K01679,K00024
Bjer_MB7	M00011	Citrate cycle, second carbon oxidation, 2-oxoglutarate => oxaloacetate	K00164,K00658,K00382,K00174,K00175,K01902,K01903,K00239,K00240,K00241,K01679,K00024
GCA_002381065.1 M. parvicella UBA4126	M00011	Citrate cycle, second carbon oxidation, 2-oxoglutarate => oxaloacetate	K00174,K00175,K01902,K01903,K00239,K00240,K00241,K01679,K00024
Damh_MB5	M00011	Citrate cycle, second carbon oxidation, 2-oxoglutarate => oxaloacetate	K00164,K00658,K00382,K00174,K00175,K01902,K01903,K01679,K00024
GCA_000455525.1 M. parvicella.RN1	M00016	Lysine biosynthesis, succinyl-DAP pathway, aspartate => lysine	K00928,K00133,K01714,K00215,K00674,K00821,K14267,K01439,K01778,K01586
AalW_MB8	M00016	Lysine biosynthesis, succinyl-DAP pathway, aspartate => lysine	K00928,K00133,K01714,K00215,K00674,K00821,K14267,K01439,K01778,K01586
Rand_MB10	M00016	Lysine biosynthesis, succinyl-DAP pathway, aspartate => lysine	K00928,K00133,K01714,K00215,K00674,K00821,K14267,K01439,K01778
AalW_MB3	M00016	Lysine biosynthesis, succinyl-DAP pathway, aspartate => lysine	K00928,K00133,K01714,K00215,K00674,K00821,K14267,K01439,K01778,K01586
GCA_012516765.1 M. parvicella AS4BglBPHE_34	M00016	Lysine biosynthesis, succinyl-DAP pathway, aspartate => lysine	K00928,K00133,K01714,K00215,K00674,K00821,K14267,K01439,K01778,K01586
Bjer_MB2	M00016	Lysine biosynthesis, succinyl-DAP pathway, aspartate => lysine	K00928,K00133,K01714,K00215,K00674,K00821,K14267,K01439,K01778,K01586
GCA_002473005.1 M. parvicella UBA7235	M00016	Lysine biosynthesis, succinyl-DAP pathway, aspartate => lysine	K00928,K00133,K01714,K00674,K00821,K14267,K01439,K01778,K01586
Lyne_MB9	M00016	Lysine biosynthesis, succinyl-DAP pathway, aspartate => lysine	K00928,K00133,K01714,K00215,K00674,K00821,K14267,K01439,K01778,K01586
GCF_000299415.1 M. parvicella Bio17-1	M00016	Lysine biosynthesis, succinyl-DAP pathway, aspartate => lysine	K00928,K00133,K01714,K00215,K00674,K00821,K14267,K01439,K01778,K01586
Viby_MB1	M00016	Lysine biosynthesis, succinyl-DAP pathway, aspartate => lysine	K00928,K00133,K01714,K00215,K00674,K00821,K14267,K01439,K01778,K01586
AalE_MB6	M00016	Lysine biosynthesis, succinyl-DAP pathway, aspartate => lysine	K00928,K00133,K01714,K00215,K00674,K00821,K14267,K01439,K01778
Bjer_MB7	M00016	Lysine biosynthesis, succinyl-DAP pathway, aspartate => lysine	K00928,K00133,K01714,K00215,K00674,K00821,K14267,K01439,K01778,K01586
GCA_002381065.1 M. parvicella UBA4126	M00016	Lysine biosynthesis, succinyl-DAP pathway, aspartate => lysine	K00133,K01714,K00215,K00674,K00821,K14267,K01439,K01778,K01586
Damh_MB5	M00016	Lysine biosynthesis, succinyl-DAP pathway, aspartate => lysine	K00928,K00133,K01714,K00215,K00674,K00821,K14267,K01439,K01586
GCA_002381105.1 M. parvicella UBA4125	M00015	Proline biosynthesis, glutamate => proline	K00931,K00147,K00286
GCA_000455525.1 M. parvicella.RN1	M00015	Proline biosynthesis, glutamate => proline	K00931,K00147,K00286
AalW_MB8	M00015	Proline biosynthesis, glutamate => proline	K00931,K00147,K00286
AalW_MB3	M00015	Proline biosynthesis, glutamate => proline	K00931,K00147,K00286
GCA_003512415.1 M. parvicella UBA8266	M00015	Proline biosynthesis, glutamate => proline	K00931,K00147,K00286
GCA_012516765.1 M. parvicella AS4BglBPHE_34	M00015	Proline biosynthesis, glutamate => proline	K00931,K00147,K00286
EsbE_MB4	M00015	Proline biosynthesis, glutamate => proline	K00931,K00147,K00286
Bjer_MB2	M00015	Proline biosynthesis, glutamate => proline	K00931,K00147,K00286
GCA_002473265.1 M. sp002473265	M00015	Proline biosynthesis, glutamate => proline	K00931,K00147,K00286
GCA_002473005.1 M. parvicella UBA7235	M00015	Proline biosynthesis, glutamate => proline	K00931,K00147,K00286
Lyne_MB9	M00015	Proline biosynthesis, glutamate => proline	K00931,K00147,K00286
GCA_016277725.1 M. parvicella rMAG-165	M00015	Proline biosynthesis, glutamate => proline	K00931,K00147,K00286
GCF_000299415.1 M. parvicella Bio17-1	M00015	Proline biosynthesis, glutamate => proline	K00931,K00147,K00286
Aved_18-Q3-R54-62_BAT3C.633	M00015	Proline biosynthesis, glutamate => proline	K00931,K00147,K00286
Viby_MB1	M00015	Proline biosynthesis, glutamate => proline	K00931,K00147,K00286
AalE_MB6	M00015	Proline biosynthesis, glutamate => proline	K00931,K00147,K00286
GCA_002414815.1 M. parvicella UBA5068	M00015	Proline biosynthesis, glutamate => proline	K00931,K00147,K00286
Bjer_MB7	M00015	Proline biosynthesis, glutamate => proline	K00931,K00147,K00286
GCA_002381065.1 M. parvicella UBA4126	M00015	Proline biosynthesis, glutamate => proline	K00931,K00147,K00286
Damh_MB5	M00015	Proline biosynthesis, glutamate => proline	K00931,K00147,K00286
GCA_000455525.1 M. parvicella.RN1	M00018	Threonine biosynthesis, aspartate => homoserine => threonine	K00928,K00133,K00003,K01733
AalW_MB8	M00018	Threonine biosynthesis, aspartate => homoserine => threonine	K00928,K00133,K00003,K01733
AalW_MB3	M00018	Threonine biosynthesis, aspartate => homoserine => threonine	K00928,K00133,K00003,K01733
GCA_012516765.1 M. parvicella AS4BglBPHE_34	M00018	Threonine biosynthesis, aspartate => homoserine => threonine	K00928,K00133,K00003,K01733
EsbE_MB4	M00018	Threonine biosynthesis, aspartate => homoserine => threonine	K00928,K00133,K00003,K01733
Bjer_MB2	M00018	Threonine biosynthesis, aspartate => homoserine => threonine	K00928,K00133,K00003,K01733
GCA_002473265.1 M. sp002473265	M00018	Threonine biosynthesis, aspartate => homoserine => threonine	K00928,K00133,K00003,K01733
GCA_002473005.1 M. parvicella UBA7235	M00018	Threonine biosynthesis, aspartate => homoserine => threonine	K00928,K00133,K00003,K01733
Lyne_MB9	M00018	Threonine biosynthesis, aspartate => homoserine => threonine	K00928,K00133,K00003,K01733
GCA_016277725.1 M. parvicella rMAG-165	M00018	Threonine biosynthesis, aspartate => homoserine => threonine	K00928,K00133,K00003,K01733
GCF_000299415.1 M. parvicella Bio17-1	M00018	Threonine biosynthesis, aspartate => homoserine => threonine	K00928,K00133,K00003,K01733
Aved_18-Q3-R54-62_BAT3C.633	M00018	Threonine biosynthesis, aspartate => homoserine => threonine	K00928,K00133,K00003,K00872,K01733
Viby_MB1	M00018	Threonine biosynthesis, aspartate => homoserine => threonine	K00928,K00133,K00003,K01733
Bjer_MB7	M00018	Threonine biosynthesis, aspartate => homoserine => threonine	K00928,K00133,K00003,K01733
Damh_MB5	M00018	Threonine biosynthesis, aspartate => homoserine => threonine	K00928,K00133,K00003,K01733
GCA_002381105.1 M. parvicella UBA4125	M00019	Valine/isoleucine biosynthesis, pyruvate => valine / 2-oxobutanoate => isoleucine	K01652,K01653,K00053,K01687,K00826
GCA_000455525.1 M. parvicella.RN1	M00019	Valine/isoleucine biosynthesis, pyruvate => valine / 2-oxobutanoate => isoleucine	K01652,K01653,K00053,K01687,K00826
GCA_012516765.1 M. parvicella AS4BglBPHE_34	M00019	Valine/isoleucine biosynthesis, pyruvate => valine / 2-oxobutanoate => isoleucine	K01652,K01653,K00053,K01687,K00826
EsbE_MB4	M00019	Valine/isoleucine biosynthesis, pyruvate => valine / 2-oxobutanoate => isoleucine	K01652,K01653,K00053,K01687,K00826
Bjer_MB2	M00019	Valine/isoleucine biosynthesis, pyruvate => valine / 2-oxobutanoate => isoleucine	K01652,K01653,K00053,K01687,K00826
GCA_002473005.1 M. parvicella UBA7235	M00019	Valine/isoleucine biosynthesis, pyruvate => valine / 2-oxobutanoate => isoleucine	K01652,K01653,K00053,K01687,K00826
Lyne_MB9	M00019	Valine/isoleucine biosynthesis, pyruvate => valine / 2-oxobutanoate => isoleucine	K01652,K01653,K00053,K01687,K00826
GCA_016277725.1 M. parvicella rMAG-165	M00019	Valine/isoleucine biosynthesis, pyruvate => valine / 2-oxobutanoate => isoleucine	K01652,K01653,K00053,K01687,K00826
GCF_000299415.1 M. parvicella Bio17-1	M00019	Valine/isoleucine biosynthesis, pyruvate => valine / 2-oxobutanoate => isoleucine	K01652,K01653,K00053,K01687,K00826
Aved_18-Q3-R54-62_BAT3C.633	M00019	Valine/isoleucine biosynthesis, pyruvate => valine / 2-oxobutanoate => isoleucine	K01652,K01653,K00053,K01687,K00826
Viby_MB1	M00019	Valine/isoleucine biosynthesis, pyruvate => valine / 2-oxobutanoate => isoleucine	K01652,K01653,K00053,K01687,K00826
AalE_MB6	M00019	Valine/isoleucine biosynthesis, pyruvate => valine / 2-oxobutanoate => isoleucine	K01652,K01653,K00053,K01687,K00826
Bjer_MB7	M00019	Valine/isoleucine biosynthesis, pyruvate => valine / 2-oxobutanoate => isoleucine	K01652,K01653,K00053,K01687,K00826
GCA_002381065.1 M. parvicella UBA4126	M00019	Valine/isoleucine biosynthesis, pyruvate => valine / 2-oxobutanoate => isoleucine	K01652,K01653,K00053,K01687,K00826
Damh_MB5	M00019	Valine/isoleucine biosynthesis, pyruvate => valine / 2-oxobutanoate => isoleucine	K01652,K01653,K00053,K01687,K00826
GCA_002381105.1 M. parvicella UBA4125	M00157	F-type ATPase, prokaryotes and chloroplasts	K02111,K02112,K02113,K02114,K02115,K02108,K02110
GCA_000455525.1 M. parvicella.RN1	M00157	F-type ATPase, prokaryotes and chloroplasts	K02111,K02112,K02113,K02114,K02115,K02108,K02110
AalW_MB8	M00157	F-type ATPase, prokaryotes and chloroplasts	K02111,K02112,K02113,K02114,K02115,K02108,K02109,K02110
Rand_MB10	M00157	F-type ATPase, prokaryotes and chloroplasts	K02111,K02112,K02113,K02114,K02115,K02108,K02109,K02110
AalW_MB3	M00157	F-type ATPase, prokaryotes and chloroplasts	K02111,K02112,K02113,K02114,K02115,K02108,K02110
GCA_012516765.1 M. parvicella AS4BglBPHE_34	M00157	F-type ATPase, prokaryotes and chloroplasts	K02111,K02112,K02113,K02114,K02115,K02108,K02110
EsbE_MB4	M00157	F-type ATPase, prokaryotes and chloroplasts	K02111,K02112,K02113,K02114,K02115,K02108,K02110
Bjer_MB2	M00157	F-type ATPase, prokaryotes and chloroplasts	K02111,K02112,K02113,K02114,K02115,K02108,K02110
GCA_002473265.1 M. sp002473265	M00157	F-type ATPase, prokaryotes and chloroplasts	K02111,K02112,K02114,K02115,K02108,K02109,K02110
Lyne_MB9	M00157	F-type ATPase, prokaryotes and chloroplasts	K02111,K02112,K02113,K02114,K02115,K02108,K02109,K02110
GCF_000299415.1 M. parvicella Bio17-1	M00157	F-type ATPase, prokaryotes and chloroplasts	K02111,K02112,K02113,K02114,K02115,K02108,K02110
Aved_18-Q3-R54-62_BAT3C.633	M00157	F-type ATPase, prokaryotes and chloroplasts	K02111,K02112,K02113,K02114,K02108,K02109,K02110
Viby_MB1	M00157	F-type ATPase, prokaryotes and chloroplasts	K02111,K02112,K02113,K02114,K02115,K02108,K02110
AalE_MB6	M00157	F-type ATPase, prokaryotes and chloroplasts	K02111,K02112,K02113,K02114,K02115,K02108,K02109,K02110
Bjer_MB7	M00157	F-type ATPase, prokaryotes and chloroplasts	K02111,K02112,K02113,K02114,K02115,K02108,K02109,K02110
GCA_002381065.1 M. parvicella UBA4126	M00157	F-type ATPase, prokaryotes and chloroplasts	K02111,K02112,K02113,K02114,K02115,K02108,K02110
Damh_MB5	M00157	F-type ATPase, prokaryotes and chloroplasts	K02111,K02112,K02113,K02114,K02115,K02108,K02109,K02110
AalW_MB8	M00155	Cytochrome c oxidase, prokaryotes	K02275,K02274,K02276
Rand_MB10	M00155	Cytochrome c oxidase, prokaryotes	K02275,K02274,K02276
GCA_002473265.1 M. sp002473265	M00155	Cytochrome c oxidase, prokaryotes	K02275,K02274,K02276
Lyne_MB9	M00155	Cytochrome c oxidase, prokaryotes	K02275,K02274,K02276
AalE_MB6	M00155	Cytochrome c oxidase, prokaryotes	K02275,K02274,K02276
Bjer_MB7	M00155	Cytochrome c oxidase, prokaryotes	K02275,K02274,K02276
Damh_MB5	M00155	Cytochrome c oxidase, prokaryotes	K02275,K02274,K02276
Aved_18-Q3-R54-62_BAT3C.633	M00569	Catechol meta-cleavage, catechol => acetyl-CoA / 4-methylcatechol => propanoyl-CoA	K07104,K10216,K01666,K04073
GCA_002381105.1 M. parvicella UBA4125	M00126	Tetrahydrofolate biosynthesis, GTP => THF	K01495,K01113,K00950,K00796,K11754
GCA_000455525.1 M. parvicella.RN1	M00126	Tetrahydrofolate biosynthesis, GTP => THF	K01495,K01113,K00950,K00796,K11754,K00287
Rand_MB10	M00126	Tetrahydrofolate biosynthesis, GTP => THF	K01495,K01113,K11754,K00287
GCA_003512415.1 M. parvicella UBA8266	M00126	Tetrahydrofolate biosynthesis, GTP => THF	K01495,K01113,K00950,K00796,K11754,K00287
GCA_012516765.1 M. parvicella AS4BglBPHE_34	M00126	Tetrahydrofolate biosynthesis, GTP => THF	K01495,K01113,K00950,K00796,K11754,K00287
EsbE_MB4	M00126	Tetrahydrofolate biosynthesis, GTP => THF	K01495,K01113,K00950,K00796,K11754,K00287
Bjer_MB2	M00126	Tetrahydrofolate biosynthesis, GTP => THF	K01495,K01113,K00950,K00796,K11754,K00287
GCA_002473005.1 M. parvicella UBA7235	M00126	Tetrahydrofolate biosynthesis, GTP => THF	K01495,K01113,K00950,K00796,K11754,K00287
GCA_016277725.1 M. parvicella rMAG-165	M00126	Tetrahydrofolate biosynthesis, GTP => THF	K01495,K01113,K00950,K00796,K11754
GCF_000299415.1 M. parvicella Bio17-1	M00126	Tetrahydrofolate biosynthesis, GTP => THF	K01495,K01113,K00950,K00796,K11754
Aved_18-Q3-R54-62_BAT3C.633	M00126	Tetrahydrofolate biosynthesis, GTP => THF	K01495,K01113,K00950,K00796,K11754,K00287
Viby_MB1	M00126	Tetrahydrofolate biosynthesis, GTP => THF	K01495,K01113,K00950,K00796,K11754
GCA_002381065.1 M. parvicella UBA4126	M00126	Tetrahydrofolate biosynthesis, GTP => THF	K01495,K01113,K00950,K00796,K11754,K00287
GCA_000455525.1 M. parvicella.RN1	M00125	Riboflavin biosynthesis, GTP => riboflavin/FMN/FAD	K14652,K11752,K14652,K00794,K00793,K11753
AalW_MB8	M00125	Riboflavin biosynthesis, GTP => riboflavin/FMN/FAD	K14652,K11752,K20862,K14652,K00794,K00793,K11753
AalW_MB3	M00125	Riboflavin biosynthesis, GTP => riboflavin/FMN/FAD	K14652,K11752,K14652,K00794,K00793,K11753
GCA_003512415.1 M. parvicella UBA8266	M00125	Riboflavin biosynthesis, GTP => riboflavin/FMN/FAD	K14652,K11752,K14652,K00794,K00793,K11753
GCA_012516765.1 M. parvicella AS4BglBPHE_34	M00125	Riboflavin biosynthesis, GTP => riboflavin/FMN/FAD	K14652,K11752,K14652,K00794,K00793,K11753
Bjer_MB2	M00125	Riboflavin biosynthesis, GTP => riboflavin/FMN/FAD	K14652,K11752,K14652,K00794,K00793,K11753
GCA_002473265.1 M. sp002473265	M00125	Riboflavin biosynthesis, GTP => riboflavin/FMN/FAD	K14652,K11752,K20862,K14652,K00794,K00793,K11753
Lyne_MB9	M00125	Riboflavin biosynthesis, GTP => riboflavin/FMN/FAD	K14652,K11752,K20862,K14652,K00794,K00793,K11753
GCA_016277725.1 M. parvicella rMAG-165	M00125	Riboflavin biosynthesis, GTP => riboflavin/FMN/FAD	K14652,K11752,K14652,K00794,K00793,K11753
GCF_000299415.1 M. parvicella Bio17-1	M00125	Riboflavin biosynthesis, GTP => riboflavin/FMN/FAD	K14652,K11752,K14652,K00794,K00793,K11753
Aved_18-Q3-R54-62_BAT3C.633	M00125	Riboflavin biosynthesis, GTP => riboflavin/FMN/FAD	K14652,K11752,K14652,K00794,K00793,K11753
Viby_MB1	M00125	Riboflavin biosynthesis, GTP => riboflavin/FMN/FAD	K14652,K11752,K14652,K00794,K00793,K11753
AalE_MB6	M00125	Riboflavin biosynthesis, GTP => riboflavin/FMN/FAD	K14652,K11752,K20862,K14652,K00794,K00793
Bjer_MB7	M00125	Riboflavin biosynthesis, GTP => riboflavin/FMN/FAD	K14652,K11752,K20862,K14652,K00794,K00793,K11753
Damh_MB5	M00125	Riboflavin biosynthesis, GTP => riboflavin/FMN/FAD	K14652,K11752,K20862,K14652,K00794,K00793,K11753
GCA_002381105.1 M. parvicella UBA4125	M00123	Biotin biosynthesis, pimeloyl-ACP/CoA => biotin	K00652,K00833,K01935,K01012
GCA_000455525.1 M. parvicella.RN1	M00123	Biotin biosynthesis, pimeloyl-ACP/CoA => biotin	K00652,K00833,K01935,K01012
AalW_MB8	M00123	Biotin biosynthesis, pimeloyl-ACP/CoA => biotin	K00652,K00833,K01935,K01012
GCA_012516765.1 M. parvicella AS4BglBPHE_34	M00123	Biotin biosynthesis, pimeloyl-ACP/CoA => biotin	K00652,K00833,K01935,K01012
EsbE_MB4	M00123	Biotin biosynthesis, pimeloyl-ACP/CoA => biotin	K00652,K00833,K01935,K01012
Bjer_MB2	M00123	Biotin biosynthesis, pimeloyl-ACP/CoA => biotin	K00652,K00833,K01935,K01012
GCA_002473005.1 M. parvicella UBA7235	M00123	Biotin biosynthesis, pimeloyl-ACP/CoA => biotin	K00652,K00833,K01935,K01012
GCF_000299415.1 M. parvicella Bio17-1	M00123	Biotin biosynthesis, pimeloyl-ACP/CoA => biotin	K00652,K00833,K01935,K01012
AalE_MB6	M00123	Biotin biosynthesis, pimeloyl-ACP/CoA => biotin	K00652,K00833,K01935,K01012
Bjer_MB7	M00123	Biotin biosynthesis, pimeloyl-ACP/CoA => biotin	K00652,K00833,K01935,K01012
Damh_MB5	M00123	Biotin biosynthesis, pimeloyl-ACP/CoA => biotin	K00652,K00833,K01935,K01012
GCA_002381105.1 M. parvicella UBA4125	M00120	Coenzyme A biosynthesis, pantothenate => CoA	K00867,K03525,K13038,K00954,K00859
GCA_000455525.1 M. parvicella.RN1	M00120	Coenzyme A biosynthesis, pantothenate => CoA	K00867,K03525,K13038,K00954,K00859
AalW_MB8	M00120	Coenzyme A biosynthesis, pantothenate => CoA	K00867,K03525,K13038,K00954,K00859
Rand_MB10	M00120	Coenzyme A biosynthesis, pantothenate => CoA	K00867,K03525,K13038,K00954,K00859
AalW_MB3	M00120	Coenzyme A biosynthesis, pantothenate => CoA	K00867,K03525,K13038,K00954,K00859
EsbE_MB4	M00120	Coenzyme A biosynthesis, pantothenate => CoA	K03525,K13038,K00954,K00859
Bjer_MB2	M00120	Coenzyme A biosynthesis, pantothenate => CoA	K00867,K03525,K13038,K00954,K00859
GCA_002473265.1 M. sp002473265	M00120	Coenzyme A biosynthesis, pantothenate => CoA	K03525,K13038,K00954,K00859
Lyne_MB9	M00120	Coenzyme A biosynthesis, pantothenate => CoA	K00867,K03525,K13038,K00954,K00859
GCA_016277725.1 M. parvicella rMAG-165	M00120	Coenzyme A biosynthesis, pantothenate => CoA	K00867,K03525,K13038,K00954,K00859
GCF_000299415.1 M. parvicella Bio17-1	M00120	Coenzyme A biosynthesis, pantothenate => CoA	K00867,K03525,K13038,K00954,K00859
Aved_18-Q3-R54-62_BAT3C.633	M00120	Coenzyme A biosynthesis, pantothenate => CoA	K00867,K03525,K13038,K00954,K00859
Viby_MB1	M00120	Coenzyme A biosynthesis, pantothenate => CoA	K00867,K03525,K13038,K00954,K00859
AalE_MB6	M00120	Coenzyme A biosynthesis, pantothenate => CoA	K00867,K03525,K13038,K00954,K00859
GCA_000455525.1 M. parvicella.RN1	M00121	Heme biosynthesis, glutamate => heme	K01885,K02492,K01845,K01698,K01749,K01599,K00231,K01772
AalW_MB8	M00121	Heme biosynthesis, glutamate => heme	K01885,K02492,K01845,K01698,K01749,K01599,K00230,K00231,K01772
Rand_MB10	M00121	Heme biosynthesis, glutamate => heme	K01885,K02492,K01845,K01698,K01749,K01599,K00230,K00231,K01772
AalW_MB3	M00121	Heme biosynthesis, glutamate => heme	K01885,K02492,K01845,K01698,K01749,K01599,K00231,K01772
GCA_012516765.1 M. parvicella AS4BglBPHE_34	M00121	Heme biosynthesis, glutamate => heme	K01885,K02492,K01845,K01698,K01749,K01599,K00231,K01772
EsbE_MB4	M00121	Heme biosynthesis, glutamate => heme	K01885,K02492,K01845,K01698,K01749,K01599,K00231,K01772
Bjer_MB2	M00121	Heme biosynthesis, glutamate => heme	K01885,K02492,K01845,K01698,K01749,K01599,K00231,K01772
GCA_002473265.1 M. sp002473265	M00121	Heme biosynthesis, glutamate => heme	K01885,K02492,K01845,K01698,K01749,K01599,K00231,K01772
GCA_016277725.1 M. parvicella rMAG-165	M00121	Heme biosynthesis, glutamate => heme	K01885,K02492,K01845,K01698,K01749,K01599,K00231,K01772
GCF_000299415.1 M. parvicella Bio17-1	M00121	Heme biosynthesis, glutamate => heme	K01885,K02492,K01845,K01698,K01749,K01599,K00231,K01772
Aved_18-Q3-R54-62_BAT3C.633	M00121	Heme biosynthesis, glutamate => heme	K01885,K02492,K01845,K01698,K01749,K13542,K01599,K00231,K01772
AalE_MB6	M00121	Heme biosynthesis, glutamate => heme	K01885,K02492,K01845,K01698,K01749,K01599,K00230,K00231,K01772
Bjer_MB7	M00121	Heme biosynthesis, glutamate => heme	K01885,K02492,K01845,K01698,K01749,K13542,K01599,K00230,K00231,K01772
GCA_002381065.1 M. parvicella UBA4126	M00121	Heme biosynthesis, glutamate => heme	K01885,K02492,K01845,K01698,K01749,K01599,K00231,K01772
Damh_MB5	M00121	Heme biosynthesis, glutamate => heme	K01885,K02492,K01845,K01698,K13542,K01599,K00230,K00231,K01772
Viby_MB1	M00087	beta-Oxidation	K00249,K00255,K01782,K00632
GCA_002381105.1 M. parvicella UBA4125	M00086	beta-Oxidation, acyl-CoA synthesis	K01897
GCA_000455525.1 M. parvicella.RN1	M00086	beta-Oxidation, acyl-CoA synthesis	K01897
AalW_MB8	M00086	beta-Oxidation, acyl-CoA synthesis	K01897
Rand_MB10	M00086	beta-Oxidation, acyl-CoA synthesis	K01897
AalW_MB3	M00086	beta-Oxidation, acyl-CoA synthesis	K01897
GCA_003512415.1 M. parvicella UBA8266	M00086	beta-Oxidation, acyl-CoA synthesis	K01897
GCA_012516765.1 M. parvicella AS4BglBPHE_34	M00086	beta-Oxidation, acyl-CoA synthesis	K01897
EsbE_MB4	M00086	beta-Oxidation, acyl-CoA synthesis	K01897
Bjer_MB2	M00086	beta-Oxidation, acyl-CoA synthesis	K01897
GCA_002473265.1 M. sp002473265	M00086	beta-Oxidation, acyl-CoA synthesis	K01897
GCA_002473005.1 M. parvicella UBA7235	M00086	beta-Oxidation, acyl-CoA synthesis	K01897
Lyne_MB9	M00086	beta-Oxidation, acyl-CoA synthesis	K01897
GCA_016277725.1 M. parvicella rMAG-165	M00086	beta-Oxidation, acyl-CoA synthesis	K01897
GCF_000299415.1 M. parvicella Bio17-1	M00086	beta-Oxidation, acyl-CoA synthesis	K01897
Aved_18-Q3-R54-62_BAT3C.633	M00086	beta-Oxidation, acyl-CoA synthesis	K01897
Viby_MB1	M00086	beta-Oxidation, acyl-CoA synthesis	K01897
AalE_MB6	M00086	beta-Oxidation, acyl-CoA synthesis	K01897
GCA_002414815.1 M. parvicella UBA5068	M00086	beta-Oxidation, acyl-CoA synthesis	K01897
Bjer_MB7	M00086	beta-Oxidation, acyl-CoA synthesis	K01897
GCA_002381065.1 M. parvicella UBA4126	M00086	beta-Oxidation, acyl-CoA synthesis	K01897
Damh_MB5	M00086	beta-Oxidation, acyl-CoA synthesis	K01897
GCA_002381105.1 M. parvicella UBA4125	M00239	Peptides/nickel transport system	K02035,K02033,K02034,K02031,K02032
GCA_000455525.1 M. parvicella.RN1	M00239	Peptides/nickel transport system	K02035,K02033,K02034,K02031,K02032
AalW_MB8	M00239	Peptides/nickel transport system	K02035,K02033,K02034,K02032
Rand_MB10	M00239	Peptides/nickel transport system	K02035,K02033,K02034,K02031,K02032
AalW_MB3	M00239	Peptides/nickel transport system	K02035,K02033,K02034,K02031,K02032
GCA_012516765.1 M. parvicella AS4BglBPHE_34	M00239	Peptides/nickel transport system	K02035,K02033,K02034,K02031,K02032
EsbE_MB4	M00239	Peptides/nickel transport system	K02035,K02033,K02034,K02031,K02032
Bjer_MB2	M00239	Peptides/nickel transport system	K02035,K02033,K02034,K02031,K02032
GCA_002473265.1 M. sp002473265	M00239	Peptides/nickel transport system	K02035,K02033,K02034,K02031,K02032
GCA_002473005.1 M. parvicella UBA7235	M00239	Peptides/nickel transport system	K02035,K02033,K02034,K02031,K02032
Lyne_MB9	M00239	Peptides/nickel transport system	K02035,K02033,K02034,K02031,K02032
GCA_016277725.1 M. parvicella rMAG-165	M00239	Peptides/nickel transport system	K02035,K02033,K02034,K02031,K02032
GCF_000299415.1 M. parvicella Bio17-1	M00239	Peptides/nickel transport system	K02035,K02033,K02034,K02031,K02032
Aved_18-Q3-R54-62_BAT3C.633	M00239	Peptides/nickel transport system	K02035,K02033,K02034,K02031,K02032
Viby_MB1	M00239	Peptides/nickel transport system	K02035,K02033,K02034,K02031,K02032
AalE_MB6	M00239	Peptides/nickel transport system	K02035,K02033,K02034,K02031,K02032
GCA_002414815.1 M. parvicella UBA5068	M00239	Peptides/nickel transport system	K02035,K02033,K02034,K02032
Bjer_MB7	M00239	Peptides/nickel transport system	K02035,K02033,K02034,K02031,K02032
GCA_002381065.1 M. parvicella UBA4126	M00239	Peptides/nickel transport system	K02035,K02033,K02034,K02031,K02032
Damh_MB5	M00239	Peptides/nickel transport system	K02035,K02033,K02034,K02031,K02032
Bjer_MB7	M00233	Glutamate transport system	K10005,K10006,K10007,K10008
Aved_18-Q3-R54-62_BAT3C.633	M00236	Putative polar amino acid transport system	K02030,K02029,K02028
GCA_002381105.1 M. parvicella UBA4125	M00237	Branched-chain amino acid transport system	K01999,K01997,K01998,K01995,K01996
GCA_000455525.1 M. parvicella.RN1	M00237	Branched-chain amino acid transport system	K01999,K01997,K01998,K01995,K01996
AalW_MB8	M00237	Branched-chain amino acid transport system	K01999,K01997,K01998,K01995,K01996
Rand_MB10	M00237	Branched-chain amino acid transport system	K01999,K01997,K01998,K01995,K01996
AalW_MB3	M00237	Branched-chain amino acid transport system	K01999,K01997,K01998,K01995,K01996
GCA_003512415.1 M. parvicella UBA8266	M00237	Branched-chain amino acid transport system	K01999,K01997,K01998,K01995,K01996
GCA_012516765.1 M. parvicella AS4BglBPHE_34	M00237	Branched-chain amino acid transport system	K01999,K01997,K01998,K01995,K01996
EsbE_MB4	M00237	Branched-chain amino acid transport system	K01999,K01997,K01998,K01995,K01996
Bjer_MB2	M00237	Branched-chain amino acid transport system	K01999,K01997,K01998,K01995,K01996
GCA_002473265.1 M. sp002473265	M00237	Branched-chain amino acid transport system	K01999,K01997,K01998,K01995,K01996
GCA_002473005.1 M. parvicella UBA7235	M00237	Branched-chain amino acid transport system	K01999,K01997,K01998,K01995,K01996
Lyne_MB9	M00237	Branched-chain amino acid transport system	K01999,K01997,K01998,K01995,K01996
GCA_016277725.1 M. parvicella rMAG-165	M00237	Branched-chain amino acid transport system	K01999,K01997,K01998,K01995,K01996
GCF_000299415.1 M. parvicella Bio17-1	M00237	Branched-chain amino acid transport system	K01999,K01997,K01998,K01995,K01996
Aved_18-Q3-R54-62_BAT3C.633	M00237	Branched-chain amino acid transport system	K01999,K01997,K01998,K01995,K01996
Viby_MB1	M00237	Branched-chain amino acid transport system	K01999,K01997,K01998,K01995,K01996
AalE_MB6	M00237	Branched-chain amino acid transport system	K01999,K01997,K01998,K01995,K01996
GCA_002414815.1 M. parvicella UBA5068	M00237	Branched-chain amino acid transport system	K01999,K01997,K01998,K01995,K01996
Bjer_MB7	M00237	Branched-chain amino acid transport system	K01999,K01997,K01998,K01995,K01996
GCA_002381065.1 M. parvicella UBA4126	M00237	Branched-chain amino acid transport system	K01999,K01997,K01998,K01995,K01996
Damh_MB5	M00237	Branched-chain amino acid transport system	K01999,K01997,K01998,K01995,K01996
GCA_002381105.1 M. parvicella UBA4125	M00342	Bacterial proteasome	K03432,K03433,K13527,K13571
GCA_000455525.1 M. parvicella.RN1	M00342	Bacterial proteasome	K03432,K03433,K13527,K13571
AalW_MB8	M00342	Bacterial proteasome	K03432,K03433,K13527,K13571
Rand_MB10	M00342	Bacterial proteasome	K03432,K03433,K13527,K13571
EsbE_MB4	M00342	Bacterial proteasome	K03432,K03433,K13527,K13571
GCA_002473005.1 M. parvicella UBA7235	M00342	Bacterial proteasome	K03432,K03433,K13527,K13571
Lyne_MB9	M00342	Bacterial proteasome	K03432,K03433,K13527,K13571
GCA_016277725.1 M. parvicella rMAG-165	M00342	Bacterial proteasome	K03432,K03433,K13527,K13571
GCF_000299415.1 M. parvicella Bio17-1	M00342	Bacterial proteasome	K03432,K03433,K13527,K13571
Viby_MB1	M00342	Bacterial proteasome	K03432,K03433,K13527,K13571
AalE_MB6	M00342	Bacterial proteasome	K03432,K03433,K13527,K13571
GCA_002414815.1 M. parvicella UBA5068	M00342	Bacterial proteasome	K03432,K03433,K13527,K13571
Bjer_MB7	M00342	Bacterial proteasome	K03432,K03433,K13527,K13571
GCA_002381065.1 M. parvicella UBA4126	M00342	Bacterial proteasome	K03432,K03433,K13527,K13571
GCA_000455525.1 M. parvicella.RN1	M00526	Lysine biosynthesis, DAP dehydrogenase pathway, aspartate => lysine	K00928,K00133,K01714,K00215,K03340,K01586
AalW_MB8	M00526	Lysine biosynthesis, DAP dehydrogenase pathway, aspartate => lysine	K00928,K00133,K01714,K00215,K03340,K01586
Rand_MB10	M00526	Lysine biosynthesis, DAP dehydrogenase pathway, aspartate => lysine	K00928,K00133,K01714,K00215,K03340
AalW_MB3	M00526	Lysine biosynthesis, DAP dehydrogenase pathway, aspartate => lysine	K00928,K00133,K01714,K00215,K03340,K01586
GCA_003512415.1 M. parvicella UBA8266	M00526	Lysine biosynthesis, DAP dehydrogenase pathway, aspartate => lysine	K00928,K00133,K01714,K00215,K01586
GCA_012516765.1 M. parvicella AS4BglBPHE_34	M00526	Lysine biosynthesis, DAP dehydrogenase pathway, aspartate => lysine	K00928,K00133,K01714,K00215,K03340,K01586
EsbE_MB4	M00526	Lysine biosynthesis, DAP dehydrogenase pathway, aspartate => lysine	K00928,K00133,K01714,K00215,K03340,K01586
Bjer_MB2	M00526	Lysine biosynthesis, DAP dehydrogenase pathway, aspartate => lysine	K00928,K00133,K01714,K00215,K03340,K01586
GCA_002473265.1 M. sp002473265	M00526	Lysine biosynthesis, DAP dehydrogenase pathway, aspartate => lysine	K00928,K00133,K01714,K00215,K03340
GCA_002473005.1 M. parvicella UBA7235	M00526	Lysine biosynthesis, DAP dehydrogenase pathway, aspartate => lysine	K00928,K00133,K01714,K03340,K01586
Lyne_MB9	M00526	Lysine biosynthesis, DAP dehydrogenase pathway, aspartate => lysine	K00928,K00133,K01714,K00215,K03340,K01586
GCA_016277725.1 M. parvicella rMAG-165	M00526	Lysine biosynthesis, DAP dehydrogenase pathway, aspartate => lysine	K00928,K00133,K01714,K00215,K03340,K01586
GCF_000299415.1 M. parvicella Bio17-1	M00526	Lysine biosynthesis, DAP dehydrogenase pathway, aspartate => lysine	K00928,K00133,K01714,K00215,K03340,K01586
Aved_18-Q3-R54-62_BAT3C.633	M00526	Lysine biosynthesis, DAP dehydrogenase pathway, aspartate => lysine	K00928,K00133,K01714,K00215,K01586
Viby_MB1	M00526	Lysine biosynthesis, DAP dehydrogenase pathway, aspartate => lysine	K00928,K00133,K01714,K00215,K03340,K01586
AalE_MB6	M00526	Lysine biosynthesis, DAP dehydrogenase pathway, aspartate => lysine	K00928,K00133,K01714,K00215,K03340
Bjer_MB7	M00526	Lysine biosynthesis, DAP dehydrogenase pathway, aspartate => lysine	K00928,K00133,K01714,K00215,K03340,K01586
GCA_002381065.1 M. parvicella UBA4126	M00526	Lysine biosynthesis, DAP dehydrogenase pathway, aspartate => lysine	K00133,K01714,K00215,K03340,K01586
Damh_MB5	M00526	Lysine biosynthesis, DAP dehydrogenase pathway, aspartate => lysine	K00928,K00133,K01714,K00215,K03340,K01586
GCA_000455525.1 M. parvicella.RN1	M00527	Lysine biosynthesis, DAP aminotransferase pathway, aspartate => lysine	K00928,K00133,K01714,K00215,K01778,K01586
AalW_MB8	M00527	Lysine biosynthesis, DAP aminotransferase pathway, aspartate => lysine	K00928,K00133,K01714,K00215,K01778,K01586
AalW_MB3	M00527	Lysine biosynthesis, DAP aminotransferase pathway, aspartate => lysine	K00928,K00133,K01714,K00215,K01778,K01586
GCA_012516765.1 M. parvicella AS4BglBPHE_34	M00527	Lysine biosynthesis, DAP aminotransferase pathway, aspartate => lysine	K00928,K00133,K01714,K00215,K01778,K01586
Bjer_MB2	M00527	Lysine biosynthesis, DAP aminotransferase pathway, aspartate => lysine	K00928,K00133,K01714,K00215,K01778,K01586
Lyne_MB9	M00527	Lysine biosynthesis, DAP aminotransferase pathway, aspartate => lysine	K00928,K00133,K01714,K00215,K01778,K01586
GCA_016277725.1 M. parvicella rMAG-165	M00527	Lysine biosynthesis, DAP aminotransferase pathway, aspartate => lysine	K00928,K00133,K01714,K00215,K01778,K01586
GCF_000299415.1 M. parvicella Bio17-1	M00527	Lysine biosynthesis, DAP aminotransferase pathway, aspartate => lysine	K00928,K00133,K01714,K00215,K01778,K01586
Viby_MB1	M00527	Lysine biosynthesis, DAP aminotransferase pathway, aspartate => lysine	K00928,K00133,K01714,K00215,K01778,K01586
Bjer_MB7	M00527	Lysine biosynthesis, DAP aminotransferase pathway, aspartate => lysine	K00928,K00133,K01714,K00215,K01778,K01586
Aved_18-Q3-R54-62_BAT3C.633	M00167	Reductive pentose phosphate cycle, glyceraldehyde-3P => ribulose-5P	K01623,K02446,K00615,K01623,K00615,K01808
GCA_002381105.1 M. parvicella UBA4125	M00049	Adenine ribonucleotide biosynthesis, IMP => ADP,ATP	K01939,K01756,K00939,K00873
GCA_000455525.1 M. parvicella.RN1	M00049	Adenine ribonucleotide biosynthesis, IMP => ADP,ATP	K01939,K01756,K00939,K00940,K00873
AalW_MB8	M00049	Adenine ribonucleotide biosynthesis, IMP => ADP,ATP	K01939,K01756,K00939,K00940,K00873
Rand_MB10	M00049	Adenine ribonucleotide biosynthesis, IMP => ADP,ATP	K01939,K01756,K00939,K00940,K00873
AalW_MB3	M00049	Adenine ribonucleotide biosynthesis, IMP => ADP,ATP	K01939,K01756,K00939,K00940,K00873
GCA_012516765.1 M. parvicella AS4BglBPHE_34	M00049	Adenine ribonucleotide biosynthesis, IMP => ADP,ATP	K01939,K01756,K00939,K00940,K00873
EsbE_MB4	M00049	Adenine ribonucleotide biosynthesis, IMP => ADP,ATP	K01939,K01756,K00939,K00940,K00873
Bjer_MB2	M00049	Adenine ribonucleotide biosynthesis, IMP => ADP,ATP	K01939,K01756,K00939,K00940,K00873
GCA_002473265.1 M. sp002473265	M00049	Adenine ribonucleotide biosynthesis, IMP => ADP,ATP	K01939,K01756,K00939,K00940,K00873
GCA_002473005.1 M. parvicella UBA7235	M00049	Adenine ribonucleotide biosynthesis, IMP => ADP,ATP	K01939,K01756,K00939,K00940,K00873
Lyne_MB9	M00049	Adenine ribonucleotide biosynthesis, IMP => ADP,ATP	K01939,K01756,K00939,K00940,K00873
GCA_016277725.1 M. parvicella rMAG-165	M00049	Adenine ribonucleotide biosynthesis, IMP => ADP,ATP	K01939,K01756,K00939,K00940
GCF_000299415.1 M. parvicella Bio17-1	M00049	Adenine ribonucleotide biosynthesis, IMP => ADP,ATP	K01939,K01756,K00939,K00940,K00873
Aved_18-Q3-R54-62_BAT3C.633	M00049	Adenine ribonucleotide biosynthesis, IMP => ADP,ATP	K01939,K01756,K00939,K00940,K00873
Viby_MB1	M00049	Adenine ribonucleotide biosynthesis, IMP => ADP,ATP	K01939,K01756,K00939,K00940,K00873
AalE_MB6	M00049	Adenine ribonucleotide biosynthesis, IMP => ADP,ATP	K01939,K01756,K00939,K00940,K00873
Bjer_MB7	M00049	Adenine ribonucleotide biosynthesis, IMP => ADP,ATP	K01939,K01756,K00939,K00940,K00873
GCA_002381065.1 M. parvicella UBA4126	M00049	Adenine ribonucleotide biosynthesis, IMP => ADP,ATP	K01939,K01756,K00939,K00940,K00873
Damh_MB5	M00049	Adenine ribonucleotide biosynthesis, IMP => ADP,ATP	K01939,K01756,K00939,K00940,K00873
GCA_002381105.1 M. parvicella UBA4125	M00048	Inosine monophosphate biosynthesis, PRPP + glutamine => IMP	K00764,K01945,K11175,K01952,K01933,K01923,K01756,K00602
GCA_000455525.1 M. parvicella.RN1	M00048	Inosine monophosphate biosynthesis, PRPP + glutamine => IMP	K00764,K01945,K11175,K01952,K01933,K01923,K01756,K00602
AalW_MB8	M00048	Inosine monophosphate biosynthesis, PRPP + glutamine => IMP	K00764,K01945,K11175,K01952,K01933,K01923,K01756,K00602
Rand_MB10	M00048	Inosine monophosphate biosynthesis, PRPP + glutamine => IMP	K00764,K01945,K11175,K01952,K01933,K01923,K01756,K00602
AalW_MB3	M00048	Inosine monophosphate biosynthesis, PRPP + glutamine => IMP	K00764,K01945,K11175,K01952,K01933,K01923,K01756,K00602
GCA_003512415.1 M. parvicella UBA8266	M00048	Inosine monophosphate biosynthesis, PRPP + glutamine => IMP	K00764,K01945,K11175,K01952,K01933,K01923,K01756,K00602
GCA_012516765.1 M. parvicella AS4BglBPHE_34	M00048	Inosine monophosphate biosynthesis, PRPP + glutamine => IMP	K00764,K01945,K11175,K01952,K01933,K01756,K00602
EsbE_MB4	M00048	Inosine monophosphate biosynthesis, PRPP + glutamine => IMP	K00764,K01945,K11175,K01952,K01933,K01923,K01756,K00602
Bjer_MB2	M00048	Inosine monophosphate biosynthesis, PRPP + glutamine => IMP	K00764,K01945,K11175,K01952,K01933,K01923,K01756,K00602
GCA_002473265.1 M. sp002473265	M00048	Inosine monophosphate biosynthesis, PRPP + glutamine => IMP	K00764,K01945,K11175,K01952,K01933,K01923,K01756,K00602
GCA_002473005.1 M. parvicella UBA7235	M00048	Inosine monophosphate biosynthesis, PRPP + glutamine => IMP	K00764,K01945,K11175,K01952,K01933,K01923,K01756,K00602
Lyne_MB9	M00048	Inosine monophosphate biosynthesis, PRPP + glutamine => IMP	K00764,K01945,K11175,K01952,K01933,K01923,K01756,K00602
GCA_016277725.1 M. parvicella rMAG-165	M00048	Inosine monophosphate biosynthesis, PRPP + glutamine => IMP	K00764,K01945,K11175,K01952,K01933,K01923,K01756,K00602
GCF_000299415.1 M. parvicella Bio17-1	M00048	Inosine monophosphate biosynthesis, PRPP + glutamine => IMP	K00764,K01945,K11175,K01952,K01933,K01923,K01756,K00602
Aved_18-Q3-R54-62_BAT3C.633	M00048	Inosine monophosphate biosynthesis, PRPP + glutamine => IMP	K00764,K01945,K11175,K01952,K01933,K01923,K01756,K00602
AalE_MB6	M00048	Inosine monophosphate biosynthesis, PRPP + glutamine => IMP	K00764,K01945,K11175,K01952,K01933,K01923,K01756,K00602
Bjer_MB7	M00048	Inosine monophosphate biosynthesis, PRPP + glutamine => IMP	K00764,K01945,K11175,K01952,K01933,K01923,K01756,K00602
GCA_002381065.1 M. parvicella UBA4126	M00048	Inosine monophosphate biosynthesis, PRPP + glutamine => IMP	K00764,K01945,K11175,K01952,K01933,K01923,K01756,K00602
Damh_MB5	M00048	Inosine monophosphate biosynthesis, PRPP + glutamine => IMP	K00764,K01945,K11175,K01952,K01933,K01756,K00602
Aved_18-Q3-R54-62_BAT3C.633	M00632	Galactose degradation, Leloir pathway, galactose => alpha-D-glucose-1P	K01785,K00849,K00965,K01784
GCA_002381105.1 M. parvicella UBA4125	M00461	MtrB-MtrA (osmotic stress response) two-component regulatory system	K07654,K07670
GCA_000455525.1 M. parvicella.RN1	M00461	MtrB-MtrA (osmotic stress response) two-component regulatory system	K07654,K07670
AalW_MB8	M00461	MtrB-MtrA (osmotic stress response) two-component regulatory system	K07654,K07670
Rand_MB10	M00461	MtrB-MtrA (osmotic stress response) two-component regulatory system	K07654,K07670
AalW_MB3	M00461	MtrB-MtrA (osmotic stress response) two-component regulatory system	K07654,K07670
GCA_003512415.1 M. parvicella UBA8266	M00461	MtrB-MtrA (osmotic stress response) two-component regulatory system	K07654,K07670
GCA_012516765.1 M. parvicella AS4BglBPHE_34	M00461	MtrB-MtrA (osmotic stress response) two-component regulatory system	K07654,K07670
EsbE_MB4	M00461	MtrB-MtrA (osmotic stress response) two-component regulatory system	K07654,K07670
Bjer_MB2	M00461	MtrB-MtrA (osmotic stress response) two-component regulatory system	K07654,K07670
GCA_002473265.1 M. sp002473265	M00461	MtrB-MtrA (osmotic stress response) two-component regulatory system	K07654,K07670
GCA_002473005.1 M. parvicella UBA7235	M00461	MtrB-MtrA (osmotic stress response) two-component regulatory system	K07654,K07670
Lyne_MB9	M00461	MtrB-MtrA (osmotic stress response) two-component regulatory system	K07654,K07670
GCA_016277725.1 M. parvicella rMAG-165	M00461	MtrB-MtrA (osmotic stress response) two-component regulatory system	K07654,K07670
GCF_000299415.1 M. parvicella Bio17-1	M00461	MtrB-MtrA (osmotic stress response) two-component regulatory system	K07654,K07670
Aved_18-Q3-R54-62_BAT3C.633	M00461	MtrB-MtrA (osmotic stress response) two-component regulatory system	K07654,K07670
AalE_MB6	M00461	MtrB-MtrA (osmotic stress response) two-component regulatory system	K07654,K07670
GCA_002414815.1 M. parvicella UBA5068	M00461	MtrB-MtrA (osmotic stress response) two-component regulatory system	K07654,K07670
Bjer_MB7	M00461	MtrB-MtrA (osmotic stress response) two-component regulatory system	K07654,K07670
GCA_002381065.1 M. parvicella UBA4126	M00461	MtrB-MtrA (osmotic stress response) two-component regulatory system	K07654,K07670
Damh_MB5	M00461	MtrB-MtrA (osmotic stress response) two-component regulatory system	K07654,K07670
GCA_002381105.1 M. parvicella UBA4125	M00460	MprB-MprA (maintenance of persistent infection) two-component regulatory system	K07653,K07669
GCA_000455525.1 M. parvicella.RN1	M00460	MprB-MprA (maintenance of persistent infection) two-component regulatory system	K07653,K07669
GCA_003512415.1 M. parvicella UBA8266	M00460	MprB-MprA (maintenance of persistent infection) two-component regulatory system	K07653,K07669
GCA_012516765.1 M. parvicella AS4BglBPHE_34	M00460	MprB-MprA (maintenance of persistent infection) two-component regulatory system	K07653,K07669
EsbE_MB4	M00460	MprB-MprA (maintenance of persistent infection) two-component regulatory system	K07653,K07669
Bjer_MB2	M00460	MprB-MprA (maintenance of persistent infection) two-component regulatory system	K07653,K07669
GCA_002473005.1 M. parvicella UBA7235	M00460	MprB-MprA (maintenance of persistent infection) two-component regulatory system	K07653,K07669
GCA_016277725.1 M. parvicella rMAG-165	M00460	MprB-MprA (maintenance of persistent infection) two-component regulatory system	K07653,K07669
GCF_000299415.1 M. parvicella Bio17-1	M00460	MprB-MprA (maintenance of persistent infection) two-component regulatory system	K07653,K07669
Aved_18-Q3-R54-62_BAT3C.633	M00460	MprB-MprA (maintenance of persistent infection) two-component regulatory system	K07653,K07669
Viby_MB1	M00460	MprB-MprA (maintenance of persistent infection) two-component regulatory system	K07653,K07669
GCA_002414815.1 M. parvicella UBA5068	M00460	MprB-MprA (maintenance of persistent infection) two-component regulatory system	K07653,K07669
GCA_002381065.1 M. parvicella UBA4126	M00460	MprB-MprA (maintenance of persistent infection) two-component regulatory system	K07653,K07669
GCA_000455525.1 M. parvicella.RN1	M00260	DNA polymerase III complex, bacteria	K02337,K02342,K02338,K02340,K02341
AalW_MB3	M00260	DNA polymerase III complex, bacteria	K02337,K02342,K02338,K02340,K02341
GCA_012516765.1 M. parvicella AS4BglBPHE_34	M00260	DNA polymerase III complex, bacteria	K02337,K02342,K02338,K02340,K02341
EsbE_MB4	M00260	DNA polymerase III complex, bacteria	K02337,K02342,K02338,K02340,K02341
Bjer_MB2	M00260	DNA polymerase III complex, bacteria	K02337,K02342,K02338,K02340,K02341
Lyne_MB9	M00260	DNA polymerase III complex, bacteria	K02337,K02342,K02338,K02340,K02341
GCF_000299415.1 M. parvicella Bio17-1	M00260	DNA polymerase III complex, bacteria	K02337,K02342,K02338,K02340,K02341
Aved_18-Q3-R54-62_BAT3C.633	M00260	DNA polymerase III complex, bacteria	K02337,K02342,K02338,K02340,K02341
AalE_MB6	M00260	DNA polymerase III complex, bacteria	K02337,K02342,K02338,K02340,K02341
Bjer_MB7	M00260	DNA polymerase III complex, bacteria	K02337,K02342,K02338,K02340,K02341
GCA_002381105.1 M. parvicella UBA4125	M00001	Glycolysis (Embden-Meyerhof pathway), glucose => pyruvate	K00845,K00886,K15916,K11645,K01803,K00134,K00927,K01834,K15633,K15634,K15635,K01689,K00873
GCA_000455525.1 M. parvicella.RN1	M00001	Glycolysis (Embden-Meyerhof pathway), glucose => pyruvate	K00845,K00886,K01810,K15916,K11645,K01803,K00134,K00927,K01834,K15633,K15634,K15635,K01689,K00873
AalW_MB8	M00001	Glycolysis (Embden-Meyerhof pathway), glucose => pyruvate	K00845,K00886,K01810,K15916,K11645,K01803,K00134,K00927,K01834,K15633,K15635,K01689,K00873
AalW_MB3	M00001	Glycolysis (Embden-Meyerhof pathway), glucose => pyruvate	K00845,K00886,K01810,K15916,K11645,K01803,K00134,K00927,K01834,K15633,K15634,K15635,K01689,K00873
GCA_003512415.1 M. parvicella UBA8266	M00001	Glycolysis (Embden-Meyerhof pathway), glucose => pyruvate	K00845,K01810,K15916,K11645,K01803,K00134,K00927,K15633,K15634,K15635,K01689,K00873
GCA_012516765.1 M. parvicella AS4BglBPHE_34	M00001	Glycolysis (Embden-Meyerhof pathway), glucose => pyruvate	K00845,K00886,K01810,K15916,K11645,K01803,K00134,K00927,K01834,K15633,K15634,K15635,K01689,K00873
EsbE_MB4	M00001	Glycolysis (Embden-Meyerhof pathway), glucose => pyruvate	K00845,K00886,K01810,K15916,K11645,K01803,K00134,K00927,K01834,K15634,K15635,K01689,K00873
Bjer_MB2	M00001	Glycolysis (Embden-Meyerhof pathway), glucose => pyruvate	K00845,K00886,K15916,K11645,K01803,K00134,K00927,K01834,K15633,K15634,K15635,K01689,K00873
GCA_002473005.1 M. parvicella UBA7235	M00001	Glycolysis (Embden-Meyerhof pathway), glucose => pyruvate	K00845,K15916,K11645,K01803,K00134,K00927,K01834,K15633,K15634,K15635,K01689,K00873
Lyne_MB9	M00001	Glycolysis (Embden-Meyerhof pathway), glucose => pyruvate	K00845,K00886,K01810,K15916,K11645,K01803,K00134,K00927,K01834,K15633,K15634,K15635,K01689,K00873
GCF_000299415.1 M. parvicella Bio17-1	M00001	Glycolysis (Embden-Meyerhof pathway), glucose => pyruvate	K00845,K00886,K01810,K15916,K11645,K01803,K00134,K00927,K01834,K15634,K15635,K01689,K00873
Aved_18-Q3-R54-62_BAT3C.633	M00001	Glycolysis (Embden-Meyerhof pathway), glucose => pyruvate	K00845,K13810,K01623,K01803,K00134,K00927,K01834,K15634,K15635,K01689,K00873
Viby_MB1	M00001	Glycolysis (Embden-Meyerhof pathway), glucose => pyruvate	K00845,K00886,K01810,K15916,K11645,K01803,K00134,K00927,K01834,K15633,K15634,K15635,K01689,K00873
AalE_MB6	M00001	Glycolysis (Embden-Meyerhof pathway), glucose => pyruvate	K00845,K00886,K15916,K11645,K01803,K00134,K00927,K01834,K15633,K15634,K15635,K01689,K00873
Bjer_MB7	M00001	Glycolysis (Embden-Meyerhof pathway), glucose => pyruvate	K00845,K00886,K01810,K15916,K11645,K01803,K00134,K00927,K01834,K15633,K15634,K15635,K01689,K00873
GCA_002381065.1 M. parvicella UBA4126	M00001	Glycolysis (Embden-Meyerhof pathway), glucose => pyruvate	K00845,K00886,K15916,K11645,K01803,K00134,K00927,K01834,K15633,K15634,K15635,K01689,K00873
Damh_MB5	M00001	Glycolysis (Embden-Meyerhof pathway), glucose => pyruvate	K00845,K00886,K01810,K15916,K11645,K01803,K00134,K00927,K01834,K15633,K15634,K15635,K01689,K00873
GCA_002381105.1 M. parvicella UBA4125	M00003	Gluconeogenesis, oxaloacetate => fructose-6P	K01596,K01689,K01834,K15633,K15634,K15635,K00927,K00134,K01803,K11645,K02446
GCA_000455525.1 M. parvicella.RN1	M00003	Gluconeogenesis, oxaloacetate => fructose-6P	K01596,K01689,K01834,K15633,K15634,K15635,K00927,K00134,K01803,K11645,K02446
AalW_MB8	M00003	Gluconeogenesis, oxaloacetate => fructose-6P	K01596,K01689,K01834,K15633,K15635,K00927,K00134,K01803
AalW_MB3	M00003	Gluconeogenesis, oxaloacetate => fructose-6P	K01596,K01689,K01834,K15633,K15634,K15635,K00927,K00134,K01803,K11645,K02446
GCA_003512415.1 M. parvicella UBA8266	M00003	Gluconeogenesis, oxaloacetate => fructose-6P	K01689,K15633,K15634,K15635,K00927,K00134,K01803,K11645,K02446
GCA_012516765.1 M. parvicella AS4BglBPHE_34	M00003	Gluconeogenesis, oxaloacetate => fructose-6P	K01689,K01834,K15633,K15634,K15635,K00927,K00134,K01803,K11645,K02446
EsbE_MB4	M00003	Gluconeogenesis, oxaloacetate => fructose-6P	K01596,K01689,K01834,K15634,K15635,K00927,K00134,K01803,K11645,K02446
Bjer_MB2	M00003	Gluconeogenesis, oxaloacetate => fructose-6P	K01596,K01689,K01834,K15633,K15634,K15635,K00927,K00134,K01803,K11645,K02446
GCA_002473005.1 M. parvicella UBA7235	M00003	Gluconeogenesis, oxaloacetate => fructose-6P	K01689,K01834,K15633,K15634,K15635,K00927,K00134,K01803,K11645,K02446
Lyne_MB9	M00003	Gluconeogenesis, oxaloacetate => fructose-6P	K01596,K01689,K01834,K15633,K15634,K15635,K00927,K00134,K01803,K11645,K02446
GCF_000299415.1 M. parvicella Bio17-1	M00003	Gluconeogenesis, oxaloacetate => fructose-6P	K01596,K01689,K01834,K15634,K15635,K00927,K00134,K01803,K11645,K02446
Aved_18-Q3-R54-62_BAT3C.633	M00003	Gluconeogenesis, oxaloacetate => fructose-6P	K01596,K01689,K01834,K15634,K15635,K00927,K00134,K01803,K01623,K02446
Viby_MB1	M00003	Gluconeogenesis, oxaloacetate => fructose-6P	K01596,K01689,K01834,K15633,K15634,K15635,K00927,K00134,K01803,K11645,K02446
AalE_MB6	M00003	Gluconeogenesis, oxaloacetate => fructose-6P	K01596,K01689,K01834,K15633,K15634,K15635,K00927,K00134,K01803,K11645,K02446
Bjer_MB7	M00003	Gluconeogenesis, oxaloacetate => fructose-6P	K01596,K01689,K01834,K15633,K15634,K15635,K00927,K00134,K01803,K11645,K02446
GCA_002381065.1 M. parvicella UBA4126	M00003	Gluconeogenesis, oxaloacetate => fructose-6P	K01689,K01834,K15633,K15634,K15635,K00927,K00134,K01803,K11645,K02446
Damh_MB5	M00003	Gluconeogenesis, oxaloacetate => fructose-6P	K01596,K01689,K01834,K15633,K15634,K15635,K00927,K00134,K01803,K11645,K02446
GCA_002381105.1 M. parvicella UBA4125	M00002	Glycolysis, core module involving three-carbon compounds	K01803,K00134,K00927,K01834,K15633,K15634,K15635,K01689,K00873
GCA_000455525.1 M. parvicella.RN1	M00002	Glycolysis, core module involving three-carbon compounds	K01803,K00134,K00927,K01834,K15633,K15634,K15635,K01689,K00873
AalW_MB8	M00002	Glycolysis, core module involving three-carbon compounds	K01803,K00134,K00927,K01834,K15633,K15635,K01689,K00873
Rand_MB10	M00002	Glycolysis, core module involving three-carbon compounds	K01803,K01834,K15633,K15634,K15635,K01689,K00873
AalW_MB3	M00002	Glycolysis, core module involving three-carbon compounds	K01803,K00134,K00927,K01834,K15633,K15634,K15635,K01689,K00873
GCA_003512415.1 M. parvicella UBA8266	M00002	Glycolysis, core module involving three-carbon compounds	K01803,K00134,K00927,K15633,K15634,K15635,K01689,K00873
GCA_012516765.1 M. parvicella AS4BglBPHE_34	M00002	Glycolysis, core module involving three-carbon compounds	K01803,K00134,K00927,K01834,K15633,K15634,K15635,K01689,K00873
EsbE_MB4	M00002	Glycolysis, core module involving three-carbon compounds	K01803,K00134,K00927,K01834,K15634,K15635,K01689,K00873
Bjer_MB2	M00002	Glycolysis, core module involving three-carbon compounds	K01803,K00134,K00927,K01834,K15633,K15634,K15635,K01689,K00873
GCA_002473265.1 M. sp002473265	M00002	Glycolysis, core module involving three-carbon compounds	K01803,K01834,K15633,K15634,K15635,K01689,K00873
GCA_002473005.1 M. parvicella UBA7235	M00002	Glycolysis, core module involving three-carbon compounds	K01803,K00134,K00927,K01834,K15633,K15634,K15635,K01689,K00873
Lyne_MB9	M00002	Glycolysis, core module involving three-carbon compounds	K01803,K00134,K00927,K01834,K15633,K15634,K15635,K01689,K00873
GCA_016277725.1 M. parvicella rMAG-165	M00002	Glycolysis, core module involving three-carbon compounds	K01803,K00134,K00927,K01834,K15633,K15634,K15635,K01689
GCF_000299415.1 M. parvicella Bio17-1	M00002	Glycolysis, core module involving three-carbon compounds	K01803,K00134,K00927,K01834,K15634,K15635,K01689,K00873
Aved_18-Q3-R54-62_BAT3C.633	M00002	Glycolysis, core module involving three-carbon compounds	K01803,K00134,K00927,K01834,K15634,K15635,K01689,K00873
Viby_MB1	M00002	Glycolysis, core module involving three-carbon compounds	K01803,K00134,K00927,K01834,K15633,K15634,K15635,K01689,K00873
AalE_MB6	M00002	Glycolysis, core module involving three-carbon compounds	K01803,K00134,K00927,K01834,K15633,K15634,K15635,K01689,K00873
GCA_002414815.1 M. parvicella UBA5068	M00002	Glycolysis, core module involving three-carbon compounds	K01803,K00134,K00927,K01834,K15634,K15635,K00873
Bjer_MB7	M00002	Glycolysis, core module involving three-carbon compounds	K01803,K00134,K00927,K01834,K15633,K15634,K15635,K01689,K00873
GCA_002381065.1 M. parvicella UBA4126	M00002	Glycolysis, core module involving three-carbon compounds	K01803,K00134,K00927,K01834,K15633,K15634,K15635,K01689,K00873
Damh_MB5	M00002	Glycolysis, core module involving three-carbon compounds	K01803,K00134,K00927,K01834,K15633,K15634,K15635,K01689,K00873
GCA_002381105.1 M. parvicella UBA4125	M00005	PRPP biosynthesis, ribose 5P => PRPP	K00948
GCA_000455525.1 M. parvicella.RN1	M00005	PRPP biosynthesis, ribose 5P => PRPP	K00948
AalW_MB8	M00005	PRPP biosynthesis, ribose 5P => PRPP	K00948
Rand_MB10	M00005	PRPP biosynthesis, ribose 5P => PRPP	K00948
AalW_MB3	M00005	PRPP biosynthesis, ribose 5P => PRPP	K00948
GCA_003512415.1 M. parvicella UBA8266	M00005	PRPP biosynthesis, ribose 5P => PRPP	K00948
GCA_012516765.1 M. parvicella AS4BglBPHE_34	M00005	PRPP biosynthesis, ribose 5P => PRPP	K00948
EsbE_MB4	M00005	PRPP biosynthesis, ribose 5P => PRPP	K00948
Bjer_MB2	M00005	PRPP biosynthesis, ribose 5P => PRPP	K00948
GCA_002473265.1 M. sp002473265	M00005	PRPP biosynthesis, ribose 5P => PRPP	K00948
GCA_002473005.1 M. parvicella UBA7235	M00005	PRPP biosynthesis, ribose 5P => PRPP	K00948
Lyne_MB9	M00005	PRPP biosynthesis, ribose 5P => PRPP	K00948
GCA_016277725.1 M. parvicella rMAG-165	M00005	PRPP biosynthesis, ribose 5P => PRPP	K00948
GCF_000299415.1 M. parvicella Bio17-1	M00005	PRPP biosynthesis, ribose 5P => PRPP	K00948
Aved_18-Q3-R54-62_BAT3C.633	M00005	PRPP biosynthesis, ribose 5P => PRPP	K00948
Viby_MB1	M00005	PRPP biosynthesis, ribose 5P => PRPP	K00948
AalE_MB6	M00005	PRPP biosynthesis, ribose 5P => PRPP	K00948
Bjer_MB7	M00005	PRPP biosynthesis, ribose 5P => PRPP	K00948
GCA_002381065.1 M. parvicella UBA4126	M00005	PRPP biosynthesis, ribose 5P => PRPP	K00948
Damh_MB5	M00005	PRPP biosynthesis, ribose 5P => PRPP	K00948
GCA_002381105.1 M. parvicella UBA4125	M00004	Pentose phosphate pathway (Pentose phosphate cycle)	K00036,K01057,K00033,K01783,K01808,K00615,K00616,K15916
GCA_000455525.1 M. parvicella.RN1	M00004	Pentose phosphate pathway (Pentose phosphate cycle)	K00036,K01057,K00033,K01783,K01808,K00615,K00616,K01810,K15916
AalW_MB8	M00004	Pentose phosphate pathway (Pentose phosphate cycle)	K00036,K01057,K00033,K01808,K00615,K00616,K01810,K15916
Rand_MB10	M00004	Pentose phosphate pathway (Pentose phosphate cycle)	K00036,K01057,K00033,K01808,K00615,K00616,K01810,K15916
GCA_003512415.1 M. parvicella UBA8266	M00004	Pentose phosphate pathway (Pentose phosphate cycle)	K00036,K01057,K00033,K01783,K01808,K00616,K01810,K15916
GCA_012516765.1 M. parvicella AS4BglBPHE_34	M00004	Pentose phosphate pathway (Pentose phosphate cycle)	K00036,K01057,K01783,K01808,K00615,K00616,K01810,K15916
EsbE_MB4	M00004	Pentose phosphate pathway (Pentose phosphate cycle)	K00036,K01057,K00033,K01783,K01808,K00615,K00616,K01810,K15916
Bjer_MB2	M00004	Pentose phosphate pathway (Pentose phosphate cycle)	K00036,K01057,K00033,K01783,K01808,K00615,K00616,K15916
GCA_002473005.1 M. parvicella UBA7235	M00004	Pentose phosphate pathway (Pentose phosphate cycle)	K00036,K01057,K00033,K01783,K01808,K00615,K00616,K15916
Lyne_MB9	M00004	Pentose phosphate pathway (Pentose phosphate cycle)	K00036,K01057,K00033,K01783,K01808,K00615,K00616,K01810,K15916
GCA_016277725.1 M. parvicella rMAG-165	M00004	Pentose phosphate pathway (Pentose phosphate cycle)	K00036,K01057,K00033,K01783,K01808,K00616,K01810,K15916
GCF_000299415.1 M. parvicella Bio17-1	M00004	Pentose phosphate pathway (Pentose phosphate cycle)	K00036,K01057,K00033,K01783,K01808,K00615,K00616,K01810,K15916
Aved_18-Q3-R54-62_BAT3C.633	M00004	Pentose phosphate pathway (Pentose phosphate cycle)	K00036,K01057,K00033,K01783,K01808,K00615,K00616,K13810
Viby_MB1	M00004	Pentose phosphate pathway (Pentose phosphate cycle)	K00036,K01057,K00033,K01783,K01808,K00615,K00616,K01810,K15916
AalE_MB6	M00004	Pentose phosphate pathway (Pentose phosphate cycle)	K00036,K01057,K00033,K01783,K01808,K00615,K00616,K15916
GCA_002414815.1 M. parvicella UBA5068	M00004	Pentose phosphate pathway (Pentose phosphate cycle)	K00036,K01057,K00033,K01783,K01808,K00615,K00616,K15916
Bjer_MB7	M00004	Pentose phosphate pathway (Pentose phosphate cycle)	K00036,K01057,K00033,K01783,K01808,K00615,K00616,K01810,K15916
GCA_002381065.1 M. parvicella UBA4126	M00004	Pentose phosphate pathway (Pentose phosphate cycle)	K00036,K01057,K00033,K01783,K01808,K00615,K00616,K15916
Damh_MB5	M00004	Pentose phosphate pathway (Pentose phosphate cycle)	K00036,K01057,K00033,K01783,K01808,K00615,K00616,K01810,K15916
GCA_002381105.1 M. parvicella UBA4125	M00007	Pentose phosphate pathway, non-oxidative phase, fructose 6P => ribose 5P	K00615,K00616,K01783,K01808
GCA_000455525.1 M. parvicella.RN1	M00007	Pentose phosphate pathway, non-oxidative phase, fructose 6P => ribose 5P	K00615,K00616,K01783,K01808
AalW_MB3	M00007	Pentose phosphate pathway, non-oxidative phase, fructose 6P => ribose 5P	K00615,K00616,K01783,K01808
GCA_012516765.1 M. parvicella AS4BglBPHE_34	M00007	Pentose phosphate pathway, non-oxidative phase, fructose 6P => ribose 5P	K00615,K00616,K01783,K01808
EsbE_MB4	M00007	Pentose phosphate pathway, non-oxidative phase, fructose 6P => ribose 5P	K00615,K00616,K01783,K01808
Bjer_MB2	M00007	Pentose phosphate pathway, non-oxidative phase, fructose 6P => ribose 5P	K00615,K00616,K01783,K01808
GCA_002473005.1 M. parvicella UBA7235	M00007	Pentose phosphate pathway, non-oxidative phase, fructose 6P => ribose 5P	K00615,K00616,K01783,K01808
Lyne_MB9	M00007	Pentose phosphate pathway, non-oxidative phase, fructose 6P => ribose 5P	K00615,K00616,K01783,K01808
GCF_000299415.1 M. parvicella Bio17-1	M00007	Pentose phosphate pathway, non-oxidative phase, fructose 6P => ribose 5P	K00615,K00616,K01783,K01808
Aved_18-Q3-R54-62_BAT3C.633	M00007	Pentose phosphate pathway, non-oxidative phase, fructose 6P => ribose 5P	K00615,K00616,K13810,K01783,K01808
Viby_MB1	M00007	Pentose phosphate pathway, non-oxidative phase, fructose 6P => ribose 5P	K00615,K00616,K01783,K01808
AalE_MB6	M00007	Pentose phosphate pathway, non-oxidative phase, fructose 6P => ribose 5P	K00615,K00616,K01783,K01808
GCA_002414815.1 M. parvicella UBA5068	M00007	Pentose phosphate pathway, non-oxidative phase, fructose 6P => ribose 5P	K00615,K00616,K01783,K01808
Bjer_MB7	M00007	Pentose phosphate pathway, non-oxidative phase, fructose 6P => ribose 5P	K00615,K00616,K01783,K01808
GCA_002381065.1 M. parvicella UBA4126	M00007	Pentose phosphate pathway, non-oxidative phase, fructose 6P => ribose 5P	K00615,K00616,K01783,K01808
Damh_MB5	M00007	Pentose phosphate pathway, non-oxidative phase, fructose 6P => ribose 5P	K00615,K00616,K01783,K01808
GCA_002381105.1 M. parvicella UBA4125	M00006	Pentose phosphate pathway, oxidative phase, glucose 6P => ribulose 5P	K00036,K01057,K00033
GCA_000455525.1 M. parvicella.RN1	M00006	Pentose phosphate pathway, oxidative phase, glucose 6P => ribulose 5P	K00036,K01057,K00033
AalW_MB8	M00006	Pentose phosphate pathway, oxidative phase, glucose 6P => ribulose 5P	K00036,K01057,K00033
Rand_MB10	M00006	Pentose phosphate pathway, oxidative phase, glucose 6P => ribulose 5P	K00036,K01057,K00033
GCA_003512415.1 M. parvicella UBA8266	M00006	Pentose phosphate pathway, oxidative phase, glucose 6P => ribulose 5P	K00036,K01057,K00033
EsbE_MB4	M00006	Pentose phosphate pathway, oxidative phase, glucose 6P => ribulose 5P	K00036,K01057,K00033
Bjer_MB2	M00006	Pentose phosphate pathway, oxidative phase, glucose 6P => ribulose 5P	K00036,K01057,K00033
GCA_002473005.1 M. parvicella UBA7235	M00006	Pentose phosphate pathway, oxidative phase, glucose 6P => ribulose 5P	K00036,K01057,K00033
Lyne_MB9	M00006	Pentose phosphate pathway, oxidative phase, glucose 6P => ribulose 5P	K00036,K01057,K00033
GCA_016277725.1 M. parvicella rMAG-165	M00006	Pentose phosphate pathway, oxidative phase, glucose 6P => ribulose 5P	K00036,K01057,K00033
GCF_000299415.1 M. parvicella Bio17-1	M00006	Pentose phosphate pathway, oxidative phase, glucose 6P => ribulose 5P	K00036,K01057,K00033
Aved_18-Q3-R54-62_BAT3C.633	M00006	Pentose phosphate pathway, oxidative phase, glucose 6P => ribulose 5P	K00036,K01057,K00033
Viby_MB1	M00006	Pentose phosphate pathway, oxidative phase, glucose 6P => ribulose 5P	K00036,K01057,K00033
AalE_MB6	M00006	Pentose phosphate pathway, oxidative phase, glucose 6P => ribulose 5P	K00036,K01057,K00033
GCA_002414815.1 M. parvicella UBA5068	M00006	Pentose phosphate pathway, oxidative phase, glucose 6P => ribulose 5P	K00036,K01057,K00033
Bjer_MB7	M00006	Pentose phosphate pathway, oxidative phase, glucose 6P => ribulose 5P	K00036,K01057,K00033
GCA_002381065.1 M. parvicella UBA4126	M00006	Pentose phosphate pathway, oxidative phase, glucose 6P => ribulose 5P	K00036,K01057,K00033
Damh_MB5	M00006	Pentose phosphate pathway, oxidative phase, glucose 6P => ribulose 5P	K00036,K01057,K00033
GCA_000455525.1 M. parvicella.RN1	M00009	Citrate cycle (TCA cycle, Krebs cycle)	K01647,K01681,K00031,K00164,K00658,K00382,K00174,K00175,K01902,K01903,K00239,K00240,K00241,K01679,K00024
AalW_MB8	M00009	Citrate cycle (TCA cycle, Krebs cycle)	K01647,K01681,K00031,K00174,K00175,K01902,K01903,K00239,K00240,K00241,K01679,K00024
AalW_MB3	M00009	Citrate cycle (TCA cycle, Krebs cycle)	K01681,K00031,K00174,K00175,K01902,K01903,K00239,K00240,K00241,K01679,K00024
GCA_012516765.1 M. parvicella AS4BglBPHE_34	M00009	Citrate cycle (TCA cycle, Krebs cycle)	K01647,K01681,K00031,K00174,K00175,K01902,K01903,K00239,K00240,K00241,K01679,K00024
EsbE_MB4	M00009	Citrate cycle (TCA cycle, Krebs cycle)	K01647,K01681,K00031,K00174,K00175,K01902,K01903,K00239,K00240,K00241,K01679,K00024
Bjer_MB2	M00009	Citrate cycle (TCA cycle, Krebs cycle)	K01647,K01681,K00031,K00164,K00658,K00382,K00174,K00175,K01902,K01903,K00239,K00240,K00241,K01679,K00024
Lyne_MB9	M00009	Citrate cycle (TCA cycle, Krebs cycle)	K01647,K01681,K00031,K00174,K00175,K01902,K01903,K00239,K00240,K00241,K01679,K00024
GCF_000299415.1 M. parvicella Bio17-1	M00009	Citrate cycle (TCA cycle, Krebs cycle)	K01647,K01681,K00031,K00164,K00658,K00382,K00174,K00175,K01902,K01903,K00239,K00240,K00241,K01679,K00024
Aved_18-Q3-R54-62_BAT3C.633	M00009	Citrate cycle (TCA cycle, Krebs cycle)	K01647,K01681,K00031,K01902,K01903,K00239,K00240,K00241,K01676,K00024
Viby_MB1	M00009	Citrate cycle (TCA cycle, Krebs cycle)	K01647,K01681,K00031,K00164,K00658,K00382,K00174,K00175,K01902,K01903,K00239,K00240,K00241,K01679,K00024
AalE_MB6	M00009	Citrate cycle (TCA cycle, Krebs cycle)	K01647,K01681,K00031,K00164,K00658,K00382,K01902,K01903,K00239,K00240,K00241,K01679,K00024
Bjer_MB7	M00009	Citrate cycle (TCA cycle, Krebs cycle)	K01647,K01681,K00031,K00164,K00658,K00382,K00174,K00175,K01902,K01903,K00239,K00240,K00241,K01679,K00024
Damh_MB5	M00009	Citrate cycle (TCA cycle, Krebs cycle)	K01647,K01681,K00031,K00164,K00658,K00382,K00174,K00175,K01902,K01903,K01679,K00024
GCA_002381105.1 M. parvicella UBA4125	M00577	Biotin biosynthesis, BioW pathway, pimelate => pimeloyl-CoA => biotin	K00652,K00833,K01935,K01012
GCA_000455525.1 M. parvicella.RN1	M00577	Biotin biosynthesis, BioW pathway, pimelate => pimeloyl-CoA => biotin	K00652,K00833,K01935,K01012
AalW_MB8	M00577	Biotin biosynthesis, BioW pathway, pimelate => pimeloyl-CoA => biotin	K00652,K00833,K01935,K01012
GCA_012516765.1 M. parvicella AS4BglBPHE_34	M00577	Biotin biosynthesis, BioW pathway, pimelate => pimeloyl-CoA => biotin	K00652,K00833,K01935,K01012
EsbE_MB4	M00577	Biotin biosynthesis, BioW pathway, pimelate => pimeloyl-CoA => biotin	K00652,K00833,K01935,K01012
Bjer_MB2	M00577	Biotin biosynthesis, BioW pathway, pimelate => pimeloyl-CoA => biotin	K00652,K00833,K01935,K01012
GCA_002473005.1 M. parvicella UBA7235	M00577	Biotin biosynthesis, BioW pathway, pimelate => pimeloyl-CoA => biotin	K00652,K00833,K01935,K01012
GCF_000299415.1 M. parvicella Bio17-1	M00577	Biotin biosynthesis, BioW pathway, pimelate => pimeloyl-CoA => biotin	K00652,K00833,K01935,K01012
AalE_MB6	M00577	Biotin biosynthesis, BioW pathway, pimelate => pimeloyl-CoA => biotin	K00652,K00833,K01935,K01012
Bjer_MB7	M00577	Biotin biosynthesis, BioW pathway, pimelate => pimeloyl-CoA => biotin	K00652,K00833,K01935,K01012
Damh_MB5	M00577	Biotin biosynthesis, BioW pathway, pimelate => pimeloyl-CoA => biotin	K00652,K00833,K01935,K01012
GCA_002381105.1 M. parvicella UBA4125	M00570	Isoleucine biosynthesis, threonine => 2-oxobutanoate => isoleucine	K01652,K01653,K00053,K01687,K00826
GCA_000455525.1 M. parvicella.RN1	M00570	Isoleucine biosynthesis, threonine => 2-oxobutanoate => isoleucine	K01652,K01653,K00053,K01687,K00826
Rand_MB10	M00570	Isoleucine biosynthesis, threonine => 2-oxobutanoate => isoleucine	K01754,K01652,K01653,K00053,K00826
GCA_012516765.1 M. parvicella AS4BglBPHE_34	M00570	Isoleucine biosynthesis, threonine => 2-oxobutanoate => isoleucine	K01652,K01653,K00053,K01687,K00826
EsbE_MB4	M00570	Isoleucine biosynthesis, threonine => 2-oxobutanoate => isoleucine	K01652,K01653,K00053,K01687,K00826
Bjer_MB2	M00570	Isoleucine biosynthesis, threonine => 2-oxobutanoate => isoleucine	K01652,K01653,K00053,K01687,K00826
GCA_002473005.1 M. parvicella UBA7235	M00570	Isoleucine biosynthesis, threonine => 2-oxobutanoate => isoleucine	K01652,K01653,K00053,K01687,K00826
Lyne_MB9	M00570	Isoleucine biosynthesis, threonine => 2-oxobutanoate => isoleucine	K01754,K01652,K01653,K00053,K01687,K00826
GCA_016277725.1 M. parvicella rMAG-165	M00570	Isoleucine biosynthesis, threonine => 2-oxobutanoate => isoleucine	K01652,K01653,K00053,K01687,K00826
GCF_000299415.1 M. parvicella Bio17-1	M00570	Isoleucine biosynthesis, threonine => 2-oxobutanoate => isoleucine	K01652,K01653,K00053,K01687,K00826
Aved_18-Q3-R54-62_BAT3C.633	M00570	Isoleucine biosynthesis, threonine => 2-oxobutanoate => isoleucine	K01754,K01652,K01653,K00053,K01687,K00826
Viby_MB1	M00570	Isoleucine biosynthesis, threonine => 2-oxobutanoate => isoleucine	K01652,K01653,K00053,K01687,K00826
AalE_MB6	M00570	Isoleucine biosynthesis, threonine => 2-oxobutanoate => isoleucine	K01754,K01652,K01653,K00053,K01687,K00826
Bjer_MB7	M00570	Isoleucine biosynthesis, threonine => 2-oxobutanoate => isoleucine	K01754,K01652,K01653,K00053,K01687,K00826
GCA_002381065.1 M. parvicella UBA4126	M00570	Isoleucine biosynthesis, threonine => 2-oxobutanoate => isoleucine	K01652,K01653,K00053,K01687,K00826
Damh_MB5	M00570	Isoleucine biosynthesis, threonine => 2-oxobutanoate => isoleucine	K01754,K01652,K01653,K00053,K01687,K00826
GCA_002381105.1 M. parvicella UBA4125	M00573	Biotin biosynthesis, BioI pathway, long-chain-acyl-ACP => pimeloyl-ACP => biotin	K16593,K00652,K00833,K01935,K01012
GCA_000455525.1 M. parvicella.RN1	M00573	Biotin biosynthesis, BioI pathway, long-chain-acyl-ACP => pimeloyl-ACP => biotin	K16593,K00652,K00833,K01935,K01012
AalW_MB8	M00573	Biotin biosynthesis, BioI pathway, long-chain-acyl-ACP => pimeloyl-ACP => biotin	K16593,K00652,K00833,K01935,K01012
GCA_003512415.1 M. parvicella UBA8266	M00573	Biotin biosynthesis, BioI pathway, long-chain-acyl-ACP => pimeloyl-ACP => biotin	K16593,K00652,K00833,K01935
GCA_012516765.1 M. parvicella AS4BglBPHE_34	M00573	Biotin biosynthesis, BioI pathway, long-chain-acyl-ACP => pimeloyl-ACP => biotin	K16593,K00652,K00833,K01935,K01012
EsbE_MB4	M00573	Biotin biosynthesis, BioI pathway, long-chain-acyl-ACP => pimeloyl-ACP => biotin	K16593,K00652,K00833,K01935,K01012
Bjer_MB2	M00573	Biotin biosynthesis, BioI pathway, long-chain-acyl-ACP => pimeloyl-ACP => biotin	K16593,K00652,K00833,K01935,K01012
GCA_002473005.1 M. parvicella UBA7235	M00573	Biotin biosynthesis, BioI pathway, long-chain-acyl-ACP => pimeloyl-ACP => biotin	K16593,K00652,K00833,K01935,K01012
Lyne_MB9	M00573	Biotin biosynthesis, BioI pathway, long-chain-acyl-ACP => pimeloyl-ACP => biotin	K16593,K00652,K00833,K01935
GCA_016277725.1 M. parvicella rMAG-165	M00573	Biotin biosynthesis, BioI pathway, long-chain-acyl-ACP => pimeloyl-ACP => biotin	K16593,K00652,K00833,K01935
GCF_000299415.1 M. parvicella Bio17-1	M00573	Biotin biosynthesis, BioI pathway, long-chain-acyl-ACP => pimeloyl-ACP => biotin	K16593,K00652,K00833,K01935,K01012
Aved_18-Q3-R54-62_BAT3C.633	M00573	Biotin biosynthesis, BioI pathway, long-chain-acyl-ACP => pimeloyl-ACP => biotin	K16593,K00652,K00833,K01935
Viby_MB1	M00573	Biotin biosynthesis, BioI pathway, long-chain-acyl-ACP => pimeloyl-ACP => biotin	K16593,K00652,K00833,K01935
AalE_MB6	M00573	Biotin biosynthesis, BioI pathway, long-chain-acyl-ACP => pimeloyl-ACP => biotin	K16593,K00652,K00833,K01935,K01012
Bjer_MB7	M00573	Biotin biosynthesis, BioI pathway, long-chain-acyl-ACP => pimeloyl-ACP => biotin	K16593,K00652,K00833,K01935,K01012
Damh_MB5	M00573	Biotin biosynthesis, BioI pathway, long-chain-acyl-ACP => pimeloyl-ACP => biotin	K16593,K00652,K00833,K01935,K01012
AalW_MB8	M00151	Cytochrome bc1 complex respiratory unit	K03890,K03891,K03889
Lyne_MB9	M00151	Cytochrome bc1 complex respiratory unit	K03890,K03891,K03889
AalE_MB6	M00151	Cytochrome bc1 complex respiratory unit	K03890,K03891,K03889
Bjer_MB7	M00151	Cytochrome bc1 complex respiratory unit	K03890,K03891,K03889
Damh_MB5	M00151	Cytochrome bc1 complex respiratory unit	K03890,K03891,K03889
GCA_000455525.1 M. parvicella.RN1	M00183	RNA polymerase, bacteria	K03040,K03043,K03046,K03060
AalW_MB8	M00183	RNA polymerase, bacteria	K03040,K03043,K03046,K03060
GCA_012516765.1 M. parvicella AS4BglBPHE_34	M00183	RNA polymerase, bacteria	K03040,K03043,K03046,K03060
EsbE_MB4	M00183	RNA polymerase, bacteria	K03040,K03043,K03046,K03060
Lyne_MB9	M00183	RNA polymerase, bacteria	K03040,K03043,K03046,K03060
GCF_000299415.1 M. parvicella Bio17-1	M00183	RNA polymerase, bacteria	K03040,K03043,K03046,K03060
Aved_18-Q3-R54-62_BAT3C.633	M00183	RNA polymerase, bacteria	K03040,K03043,K03046,K03060
Viby_MB1	M00183	RNA polymerase, bacteria	K03040,K03043,K03046,K03060
AalE_MB6	M00183	RNA polymerase, bacteria	K03040,K03043,K03046,K03060
Bjer_MB7	M00183	RNA polymerase, bacteria	K03040,K03043,K03046,K03060
Aved_18-Q3-R54-62_BAT3C.633	M00185	Sulfate transport system	K02048,K02046,K02047,K02045
GCA_002381105.1 M. parvicella UBA4125	M00222	Phosphate transport system	K02040,K02037,K02038,K02036
GCA_000455525.1 M. parvicella.RN1	M00222	Phosphate transport system	K02040,K02037,K02038,K02036
AalW_MB8	M00222	Phosphate transport system	K02040,K02037,K02038,K02036
Rand_MB10	M00222	Phosphate transport system	K02040,K02037,K02038,K02036
GCA_003512415.1 M. parvicella UBA8266	M00222	Phosphate transport system	K02040,K02037,K02038,K02036
EsbE_MB4	M00222	Phosphate transport system	K02040,K02037,K02038,K02036
Bjer_MB2	M00222	Phosphate transport system	K02040,K02037,K02038,K02036
GCA_002473005.1 M. parvicella UBA7235	M00222	Phosphate transport system	K02040,K02037,K02038,K02036
Lyne_MB9	M00222	Phosphate transport system	K02040,K02037,K02038,K02036
GCA_016277725.1 M. parvicella rMAG-165	M00222	Phosphate transport system	K02040,K02037,K02038,K02036
GCF_000299415.1 M. parvicella Bio17-1	M00222	Phosphate transport system	K02040,K02037,K02038,K02036
Aved_18-Q3-R54-62_BAT3C.633	M00222	Phosphate transport system	K02040,K02037,K02038,K02036
Viby_MB1	M00222	Phosphate transport system	K02040,K02037,K02038,K02036
AalE_MB6	M00222	Phosphate transport system	K02040,K02037,K02038,K02036
GCA_002414815.1 M. parvicella UBA5068	M00222	Phosphate transport system	K02040,K02037,K02038,K02036
Bjer_MB7	M00222	Phosphate transport system	K02040,K02037,K02038,K02036
GCA_002381065.1 M. parvicella UBA4126	M00222	Phosphate transport system	K02040,K02037,K02038,K02036
Damh_MB5	M00222	Phosphate transport system	K02040,K02037,K02038,K02036
GCA_002381105.1 M. parvicella UBA4125	M00793	dTDP-L-rhamnose biosynthesis	K00973,K01710,K01790,K00067
GCA_000455525.1 M. parvicella.RN1	M00793	dTDP-L-rhamnose biosynthesis	K00973,K01710,K01790,K00067
AalW_MB8	M00793	dTDP-L-rhamnose biosynthesis	K00973,K01710,K01790,K00067
Rand_MB10	M00793	dTDP-L-rhamnose biosynthesis	K00973,K01710,K01790,K00067
AalW_MB3	M00793	dTDP-L-rhamnose biosynthesis	K00973,K01710,K01790,K00067
GCA_012516765.1 M. parvicella AS4BglBPHE_34	M00793	dTDP-L-rhamnose biosynthesis	K00973,K01710,K01790,K00067
EsbE_MB4	M00793	dTDP-L-rhamnose biosynthesis	K00973,K01710,K01790,K00067
Bjer_MB2	M00793	dTDP-L-rhamnose biosynthesis	K00973,K01710,K01790,K00067
GCA_002473005.1 M. parvicella UBA7235	M00793	dTDP-L-rhamnose biosynthesis	K00973,K01710,K01790,K00067
Lyne_MB9	M00793	dTDP-L-rhamnose biosynthesis	K00973,K01710,K01790,K00067
GCA_016277725.1 M. parvicella rMAG-165	M00793	dTDP-L-rhamnose biosynthesis	K00973,K01710,K01790,K00067
GCF_000299415.1 M. parvicella Bio17-1	M00793	dTDP-L-rhamnose biosynthesis	K00973,K01710,K01790,K00067
Viby_MB1	M00793	dTDP-L-rhamnose biosynthesis	K00973,K01710,K01790,K00067
AalE_MB6	M00793	dTDP-L-rhamnose biosynthesis	K00973,K01710,K01790,K00067
GCA_002414815.1 M. parvicella UBA5068	M00793	dTDP-L-rhamnose biosynthesis	K00973,K01710,K01790,K00067
Bjer_MB7	M00793	dTDP-L-rhamnose biosynthesis	K00973,K01710,K01790,K00067
GCA_002381065.1 M. parvicella UBA4126	M00793	dTDP-L-rhamnose biosynthesis	K00973,K01710,K01790,K00067
Damh_MB5	M00793	dTDP-L-rhamnose biosynthesis	K00973,K01710,K01790,K00067
GCA_002381105.1 M. parvicella UBA4125	M00359	Aminoacyl-tRNA biosynthesis, eukaryotes	K01872,K01887,K01876,K01885,K01880,K01892,K01870,K01869,K04567,K01874,K01889,K01890,K01875,K01868,K01867,K01866,K01873
GCA_000455525.1 M. parvicella.RN1	M00359	Aminoacyl-tRNA biosynthesis, eukaryotes	K01872,K01887,K01876,K01883,K01885,K01880,K01870,K01869,K04567,K01874,K01889,K01890,K01881,K01875,K01868,K01867,K01866,K01873
EsbE_MB4	M00359	Aminoacyl-tRNA biosynthesis, eukaryotes	K01872,K01887,K01876,K01883,K01885,K01880,K01870,K04567,K01874,K01889,K01890,K01881,K01875,K01868,K01867,K01866,K01873
Bjer_MB2	M00359	Aminoacyl-tRNA biosynthesis, eukaryotes	K01872,K01887,K01876,K01883,K01885,K01880,K01870,K01869,K04567,K01874,K01889,K01890,K01881,K01875,K01868,K01867,K01866,K01873
GCA_002473005.1 M. parvicella UBA7235	M00359	Aminoacyl-tRNA biosynthesis, eukaryotes	K01872,K01887,K01876,K01883,K01885,K01880,K01870,K01869,K04567,K01874,K01889,K01890,K01875,K01868,K01867,K01866,K01873
Lyne_MB9	M00359	Aminoacyl-tRNA biosynthesis, eukaryotes	K01872,K01887,K01876,K01883,K01885,K01880,K01870,K01869,K04567,K01874,K01889,K01890,K01881,K01875,K01867,K01866,K01873
GCF_000299415.1 M. parvicella Bio17-1	M00359	Aminoacyl-tRNA biosynthesis, eukaryotes	K01872,K01887,K01876,K01883,K01885,K01880,K01870,K01869,K04567,K01874,K01889,K01890,K01881,K01875,K01868,K01867,K01866,K01873
Viby_MB1	M00359	Aminoacyl-tRNA biosynthesis, eukaryotes	K01872,K01887,K01876,K01883,K01885,K01880,K01870,K01869,K04567,K01874,K01889,K01890,K01881,K01875,K01868,K01867,K01866,K01873
AalE_MB6	M00359	Aminoacyl-tRNA biosynthesis, eukaryotes	K01887,K01876,K01883,K01885,K01880,K01892,K01870,K04567,K01874,K01889,K01890,K01881,K01875,K01868,K01867,K01866,K01873
Bjer_MB7	M00359	Aminoacyl-tRNA biosynthesis, eukaryotes	K01872,K01887,K01876,K01883,K01885,K01880,K01870,K01869,K04567,K01874,K01889,K01890,K01881,K01875,K01868,K01867,K01866,K01873
GCA_000455525.1 M. parvicella.RN1	M00454	KdpD-KdpE (potassium transport) two-component regulatory system	K07646,K07667
AalW_MB8	M00454	KdpD-KdpE (potassium transport) two-component regulatory system	K07646,K07667
GCA_003512415.1 M. parvicella UBA8266	M00454	KdpD-KdpE (potassium transport) two-component regulatory system	K07646,K07667
GCA_012516765.1 M. parvicella AS4BglBPHE_34	M00454	KdpD-KdpE (potassium transport) two-component regulatory system	K07646,K07667
EsbE_MB4	M00454	KdpD-KdpE (potassium transport) two-component regulatory system	K07646,K07667
Bjer_MB2	M00454	KdpD-KdpE (potassium transport) two-component regulatory system	K07646,K07667
Lyne_MB9	M00454	KdpD-KdpE (potassium transport) two-component regulatory system	K07646,K07667
GCA_016277725.1 M. parvicella rMAG-165	M00454	KdpD-KdpE (potassium transport) two-component regulatory system	K07646,K07667
GCF_000299415.1 M. parvicella Bio17-1	M00454	KdpD-KdpE (potassium transport) two-component regulatory system	K07646,K07667
Aved_18-Q3-R54-62_BAT3C.633	M00454	KdpD-KdpE (potassium transport) two-component regulatory system	K07646,K07667
Viby_MB1	M00454	KdpD-KdpE (potassium transport) two-component regulatory system	K07646,K07667
AalE_MB6	M00454	KdpD-KdpE (potassium transport) two-component regulatory system	K07646,K07667
Bjer_MB7	M00454	KdpD-KdpE (potassium transport) two-component regulatory system	K07646,K07667
Damh_MB5	M00454	KdpD-KdpE (potassium transport) two-component regulatory system	K07646,K07667
GCA_002381105.1 M. parvicella UBA4125	M00251	Teichoic acid transport system	K09692,K09693
GCA_000455525.1 M. parvicella.RN1	M00251	Teichoic acid transport system	K09692,K09693
AalW_MB8	M00251	Teichoic acid transport system	K09692,K09693
Rand_MB10	M00251	Teichoic acid transport system	K09692,K09693
AalW_MB3	M00251	Teichoic acid transport system	K09692,K09693
GCA_012516765.1 M. parvicella AS4BglBPHE_34	M00251	Teichoic acid transport system	K09692,K09693
Bjer_MB2	M00251	Teichoic acid transport system	K09692,K09693
GCA_002473265.1 M. sp002473265	M00251	Teichoic acid transport system	K09692,K09693
GCA_002473005.1 M. parvicella UBA7235	M00251	Teichoic acid transport system	K09692,K09693
Lyne_MB9	M00251	Teichoic acid transport system	K09692,K09693
GCA_016277725.1 M. parvicella rMAG-165	M00251	Teichoic acid transport system	K09692,K09693
GCF_000299415.1 M. parvicella Bio17-1	M00251	Teichoic acid transport system	K09692,K09693
Viby_MB1	M00251	Teichoic acid transport system	K09692,K09693
AalE_MB6	M00251	Teichoic acid transport system	K09692,K09693
GCA_002414815.1 M. parvicella UBA5068	M00251	Teichoic acid transport system	K09692,K09693
Bjer_MB7	M00251	Teichoic acid transport system	K09692,K09693
GCA_002381065.1 M. parvicella UBA4126	M00251	Teichoic acid transport system	K09692,K09693
Damh_MB5	M00251	Teichoic acid transport system	K09692,K09693
AalW_MB8	M00173	Reductive citrate cycle (Arnon-Buchanan cycle)	K03737,K00024,K01679,K00239,K00240,K01902,K01903,K00174,K00175,K00031,K01681
Lyne_MB9	M00173	Reductive citrate cycle (Arnon-Buchanan cycle)	K03737,K00024,K01679,K00239,K00240,K01902,K01903,K00174,K00175,K00031,K01681
Bjer_MB7	M00173	Reductive citrate cycle (Arnon-Buchanan cycle)	K03737,K00024,K01679,K00239,K00240,K01902,K01903,K00174,K00175,K00031,K01681
GCA_002381105.1 M. parvicella UBA4125	M00176	Assimilatory sulfate reduction, sulfate => H2S	K00955,K00390,K00392
GCA_000455525.1 M. parvicella.RN1	M00176	Assimilatory sulfate reduction, sulfate => H2S	K00955,K00390,K00392
AalW_MB8	M00176	Assimilatory sulfate reduction, sulfate => H2S	K00955,K00390,K00392
Rand_MB10	M00176	Assimilatory sulfate reduction, sulfate => H2S	K00955,K00390,K00392
AalW_MB3	M00176	Assimilatory sulfate reduction, sulfate => H2S	K00955,K00390,K00392
GCA_003512415.1 M. parvicella UBA8266	M00176	Assimilatory sulfate reduction, sulfate => H2S	K00955,K00390,K00392
GCA_012516765.1 M. parvicella AS4BglBPHE_34	M00176	Assimilatory sulfate reduction, sulfate => H2S	K00955,K00390,K00392
EsbE_MB4	M00176	Assimilatory sulfate reduction, sulfate => H2S	K00955,K00390,K00392
Bjer_MB2	M00176	Assimilatory sulfate reduction, sulfate => H2S	K00955,K00390,K00392
Lyne_MB9	M00176	Assimilatory sulfate reduction, sulfate => H2S	K00955,K00390,K00392
GCF_000299415.1 M. parvicella Bio17-1	M00176	Assimilatory sulfate reduction, sulfate => H2S	K00955,K00390,K00392
Viby_MB1	M00176	Assimilatory sulfate reduction, sulfate => H2S	K00955,K00390,K00392
AalE_MB6	M00176	Assimilatory sulfate reduction, sulfate => H2S	K00955,K00390,K00392
Bjer_MB7	M00176	Assimilatory sulfate reduction, sulfate => H2S	K00955,K00390,K00392
GCA_002381065.1 M. parvicella UBA4126	M00176	Assimilatory sulfate reduction, sulfate => H2S	K00955,K00390,K00392
Damh_MB5	M00176	Assimilatory sulfate reduction, sulfate => H2S	K00955,K00390,K00392
GCA_002381105.1 M. parvicella UBA4125	M00178	Ribosome, bacteria	K02946,K02906,K02926,K02892,K02886,K02965,K02982,K02878,K02904,K02961,K02874,K02895,K02931,K02954,K02994,K02933,K02881,K02988,K02907,K02876,K02919,K02952,K02948,K02986,K02879,K02871,K02996,K02992,K02950,K02935,K02863,K02867,K02967,K02956,K02916,K02887,K02939,K02990,K02888,K02899,K02902,K02911,K02909,K02959,K02884,K02945
GCA_000455525.1 M. parvicella.RN1	M00178	Ribosome, bacteria	K02946,K02906,K02926,K02892,K02886,K02965,K02982,K02878,K02904,K02961,K02874,K02895,K02931,K02954,K02994,K02933,K02881,K02988,K02907,K02876,K02919,K02952,K02948,K02986,K02879,K02871,K02996,K02992,K02950,K02935,K02863,K02867,K02967,K02956,K02916,K02887,K02939,K02990,K02888,K02899,K02902,K02913,K02909,K02959,K02884,K02945
AalW_MB8	M00178	Ribosome, bacteria	K02946,K02906,K02926,K02892,K02886,K02965,K02982,K02878,K02904,K02961,K02874,K02895,K02931,K02954,K02994,K02933,K02881,K02988,K02907,K02876,K02919,K02952,K02948,K02986,K02879,K02871,K02996,K02992,K02950,K02935,K02863,K02967,K02956,K02916,K02887,K02939,K02990,K02888,K02899,K02902,K02913,K02909,K02884,K02968,K02945
Rand_MB10	M00178	Ribosome, bacteria	K02946,K02906,K02926,K02892,K02886,K02965,K02982,K02878,K02904,K02961,K02874,K02895,K02931,K02954,K02994,K02933,K02881,K02988,K02907,K02876,K02919,K02952,K02948,K02986,K02879,K02871,K02996,K02992,K02950,K02935,K02863,K02956,K02887,K02939,K02990,K02888,K02899,K02902,K02913,K02909,K02884,K02968,K02945
AalW_MB3	M00178	Ribosome, bacteria	K02946,K02906,K02926,K02892,K02886,K02965,K02982,K02878,K02904,K02961,K02874,K02895,K02931,K02954,K02994,K02933,K02881,K02988,K02907,K02876,K02919,K02952,K02948,K02986,K02879,K02871,K02996,K02992,K02950,K02967,K02956,K02916,K02887,K02939,K02990,K02888,K02899,K02902,K02913,K02909,K02959,K02884,K02945
GCA_012516765.1 M. parvicella AS4BglBPHE_34	M00178	Ribosome, bacteria	K02946,K02906,K02926,K02892,K02886,K02965,K02982,K02878,K02904,K02961,K02874,K02895,K02931,K02954,K02994,K02933,K02881,K02988,K02907,K02876,K02919,K02952,K02948,K02986,K02879,K02871,K02996,K02992,K02950,K02935,K02863,K02867,K02967,K02956,K02916,K02939,K02990,K02888,K02899,K02913,K02909,K02959,K02884,K02945
EsbE_MB4	M00178	Ribosome, bacteria	K02946,K02906,K02926,K02892,K02886,K02965,K02982,K02878,K02904,K02961,K02874,K02895,K02931,K02954,K02994,K02933,K02881,K02988,K02907,K02876,K02919,K02952,K02948,K02986,K02879,K02871,K02996,K02992,K02950,K02935,K02863,K02867,K02967,K02956,K02916,K02887,K02939,K02990,K02888,K02899,K02902,K02913,K02909,K02959,K02884,K02945
Bjer_MB2	M00178	Ribosome, bacteria	K02946,K02906,K02926,K02892,K02886,K02965,K02982,K02878,K02904,K02961,K02874,K02895,K02931,K02954,K02994,K02933,K02881,K02988,K02907,K02876,K02919,K02952,K02948,K02986,K02879,K02871,K02996,K02992,K02950,K02935,K02863,K02867,K02967,K02956,K02916,K02887,K02939,K02990,K02888,K02899,K02902,K02913,K02909,K02959,K02884,K02945
GCA_002473005.1 M. parvicella UBA7235	M00178	Ribosome, bacteria	K02946,K02906,K02926,K02892,K02886,K02965,K02982,K02878,K02904,K02961,K02874,K02895,K02931,K02954,K02994,K02933,K02881,K02988,K02907,K02876,K02919,K02952,K02948,K02986,K02879,K02871,K02996,K02992,K02950,K02935,K02863,K02867,K02967,K02956,K02916,K02887,K02939,K02990,K02888,K02899,K02902,K02913,K02909,K02959,K02884,K02945
Lyne_MB9	M00178	Ribosome, bacteria	K02946,K02906,K02926,K02892,K02886,K02965,K02982,K02878,K02904,K02961,K02874,K02895,K02931,K02954,K02994,K02933,K02881,K02988,K02907,K02876,K02919,K02952,K02948,K02986,K02879,K02871,K02996,K02992,K02950,K02935,K02967,K02956,K02916,K02887,K02939,K02990,K02888,K02899,K02902,K02913,K02909,K02884,K02968,K02945
GCA_016277725.1 M. parvicella rMAG-165	M00178	Ribosome, bacteria	K02946,K02906,K02926,K02892,K02886,K02965,K02982,K02878,K02904,K02961,K02874,K02895,K02931,K02954,K02994,K02933,K02881,K02988,K02907,K02876,K02919,K02952,K02948,K02986,K02879,K02871,K02996,K02992,K02950,K02935,K02863,K02867,K02967,K02956,K02916,K02887,K02939,K02990,K02888,K02899,K02909,K02959,K02884,K02945
GCF_000299415.1 M. parvicella Bio17-1	M00178	Ribosome, bacteria	K02946,K02906,K02926,K02892,K02886,K02965,K02982,K02878,K02904,K02961,K02874,K02895,K02931,K02954,K02994,K02933,K02881,K02988,K02907,K02876,K02919,K02952,K02948,K02986,K02879,K02871,K02996,K02992,K02950,K02935,K02863,K02867,K02967,K02956,K02916,K02887,K02939,K02990,K02888,K02899,K02902,K02913,K02909,K02959,K02884,K02945
Aved_18-Q3-R54-62_BAT3C.633	M00178	Ribosome, bacteria	K02946,K02906,K02926,K02892,K02886,K02965,K02982,K02878,K02904,K02961,K02874,K02895,K02931,K02954,K02994,K02933,K02881,K02988,K02907,K02876,K02952,K02948,K02986,K02879,K02871,K02996,K02992,K02950,K02935,K02864,K02863,K02867,K02967,K02956,K02916,K02887,K02939,K02990,K02888,K02899,K02902,K02913,K02911,K02909,K02959,K02884,K02968,K02945
Viby_MB1	M00178	Ribosome, bacteria	K02946,K02906,K02926,K02892,K02886,K02965,K02982,K02878,K02904,K02961,K02874,K02895,K02931,K02954,K02994,K02933,K02881,K02988,K02907,K02876,K02919,K02952,K02948,K02986,K02879,K02871,K02996,K02992,K02950,K02935,K02863,K02867,K02967,K02956,K02916,K02887,K02939,K02990,K02888,K02899,K02902,K02913,K02909,K02959,K02884,K02945
AalE_MB6	M00178	Ribosome, bacteria	K02946,K02906,K02926,K02892,K02886,K02965,K02878,K02904,K02961,K02874,K02895,K02931,K02954,K02994,K02933,K02881,K02988,K02907,K02876,K02919,K02952,K02948,K02986,K02879,K02871,K02996,K02992,K02950,K02935,K02867,K02967,K02956,K02916,K02887,K02939,K02990,K02888,K02899,K02902,K02913,K02909,K02884,K02968,K02945
GCA_002414815.1 M. parvicella UBA5068	M00178	Ribosome, bacteria	K02946,K02906,K02926,K02892,K02886,K02965,K02982,K02878,K02904,K02961,K02874,K02895,K02931,K02954,K02994,K02933,K02881,K02988,K02907,K02876,K02919,K02952,K02948,K02986,K02879,K02992,K02950,K02935,K02863,K02867,K02967,K02956,K02916,K02887,K02939,K02990,K02888,K02899,K02902,K02909,K02968,K02945
Bjer_MB7	M00178	Ribosome, bacteria	K02946,K02906,K02926,K02892,K02886,K02965,K02982,K02961,K02874,K02895,K02931,K02954,K02994,K02933,K02881,K02988,K02907,K02876,K02919,K02952,K02948,K02986,K02879,K02871,K02996,K02992,K02950,K02935,K02863,K02967,K02956,K02916,K02887,K02939,K02990,K02888,K02899,K02902,K02913,K02909,K02884,K02945
GCA_002381065.1 M. parvicella UBA4126	M00178	Ribosome, bacteria	K02946,K02906,K02926,K02892,K02886,K02965,K02982,K02878,K02904,K02961,K02874,K02895,K02931,K02954,K02994,K02933,K02881,K02988,K02907,K02876,K02919,K02952,K02948,K02986,K02879,K02871,K02996,K02992,K02950,K02935,K02863,K02867,K02967,K02956,K02916,K02887,K02939,K02990,K02888,K02899,K02902,K02913,K02909,K02959,K02884,K02945
Damh_MB5	M00178	Ribosome, bacteria	K02946,K02906,K02926,K02892,K02886,K02965,K02982,K02878,K02904,K02961,K02874,K02895,K02931,K02954,K02994,K02933,K02881,K02988,K02907,K02876,K02919,K02952,K02948,K02986,K02879,K02871,K02996,K02992,K02950,K02935,K02864,K02863,K02967,K02956,K02916,K02887,K02939,K02990,K02888,K02899,K02902,K02913,K02909,K02884,K02968,K02945
Rand_MB10	M00741	Propanoyl-CoA metabolism, propanoyl-CoA => succinyl-CoA	K01965,K01966,K05606,K01847,K01848,K01849
GCA_002473265.1 M. sp002473265	M00741	Propanoyl-CoA metabolism, propanoyl-CoA => succinyl-CoA	K01965,K01966,K05606,K01847
Lyne_MB9	M00741	Propanoyl-CoA metabolism, propanoyl-CoA => succinyl-CoA	K01965,K01966,K05606,K01847,K01848,K01849
GCF_000299415.1 M. parvicella Bio17-1	M00741	Propanoyl-CoA metabolism, propanoyl-CoA => succinyl-CoA	K01965,K01966,K05606,K01847,K01848,K01849
AalE_MB6	M00741	Propanoyl-CoA metabolism, propanoyl-CoA => succinyl-CoA	K01965,K01966,K05606,K01847,K01848,K01849
Bjer_MB7	M00741	Propanoyl-CoA metabolism, propanoyl-CoA => succinyl-CoA	K01965,K01966,K05606,K01847,K01848,K01849
Damh_MB5	M00741	Propanoyl-CoA metabolism, propanoyl-CoA => succinyl-CoA	K01965,K01966,K05606,K01847,K01848,K01849
GCA_002381105.1 M. parvicella UBA4125	M00846	Siroheme biosynthesis, glutamate => siroheme	K01885,K02492,K01845,K01698,K01749,K02303,K02304
GCA_000455525.1 M. parvicella.RN1	M00846	Siroheme biosynthesis, glutamate => siroheme	K01885,K02492,K01845,K01698,K01749,K02303,K02304
AalW_MB8	M00846	Siroheme biosynthesis, glutamate => siroheme	K01885,K02492,K01845,K01698,K01749,K02303,K02304
Rand_MB10	M00846	Siroheme biosynthesis, glutamate => siroheme	K01885,K02492,K01845,K01698,K01749,K02303,K02304
AalW_MB3	M00846	Siroheme biosynthesis, glutamate => siroheme	K01885,K02492,K01845,K01698,K01749,K02303,K02304
GCA_003512415.1 M. parvicella UBA8266	M00846	Siroheme biosynthesis, glutamate => siroheme	K01885,K02492,K01845,K01698,K01749,K02303,K02304
EsbE_MB4	M00846	Siroheme biosynthesis, glutamate => siroheme	K01885,K02492,K01845,K01698,K01749,K02303,K02304
Bjer_MB2	M00846	Siroheme biosynthesis, glutamate => siroheme	K01885,K02492,K01845,K01698,K01749,K02303,K02304
GCA_002473005.1 M. parvicella UBA7235	M00846	Siroheme biosynthesis, glutamate => siroheme	K01885,K02492,K01845,K01698,K01749,K02303,K02304
GCF_000299415.1 M. parvicella Bio17-1	M00846	Siroheme biosynthesis, glutamate => siroheme	K01885,K02492,K01845,K01698,K01749,K02303,K02304
Aved_18-Q3-R54-62_BAT3C.633	M00846	Siroheme biosynthesis, glutamate => siroheme	K01885,K02492,K01845,K01698,K01749,K13542
Viby_MB1	M00846	Siroheme biosynthesis, glutamate => siroheme	K01885,K02492,K01845,K01698,K01749,K02303,K02304
AalE_MB6	M00846	Siroheme biosynthesis, glutamate => siroheme	K01885,K02492,K01845,K01698,K01749,K02303,K02304
GCA_002414815.1 M. parvicella UBA5068	M00846	Siroheme biosynthesis, glutamate => siroheme	K01885,K02492,K01845,K01698,K01749,K02303,K02304
Bjer_MB7	M00846	Siroheme biosynthesis, glutamate => siroheme	K01885,K02492,K01845,K01698,K01749,K13542,K02303,K13542,K02304
GCA_002381065.1 M. parvicella UBA4126	M00846	Siroheme biosynthesis, glutamate => siroheme	K01885,K02492,K01845,K01698,K01749,K02303,K02304
Damh_MB5	M00846	Siroheme biosynthesis, glutamate => siroheme	K01885,K02492,K01845,K01698,K13542,K02303,K13542,K02304
GCA_002381105.1 M. parvicella UBA4125	M00254	ABC-2 type transport system	K01992,K01990
GCA_000455525.1 M. parvicella.RN1	M00254	ABC-2 type transport system	K01992,K01990
AalW_MB8	M00254	ABC-2 type transport system	K01992,K01990
Rand_MB10	M00254	ABC-2 type transport system	K01992,K01990
AalW_MB3	M00254	ABC-2 type transport system	K01992,K01990
GCA_003512415.1 M. parvicella UBA8266	M00254	ABC-2 type transport system	K01992,K01990
GCA_012516765.1 M. parvicella AS4BglBPHE_34	M00254	ABC-2 type transport system	K01992,K01990
EsbE_MB4	M00254	ABC-2 type transport system	K01992,K01990
Bjer_MB2	M00254	ABC-2 type transport system	K01992,K01990
GCA_002473265.1 M. sp002473265	M00254	ABC-2 type transport system	K01992,K01990
GCA_002473005.1 M. parvicella UBA7235	M00254	ABC-2 type transport system	K01992,K01990
Lyne_MB9	M00254	ABC-2 type transport system	K01992,K01990
GCA_016277725.1 M. parvicella rMAG-165	M00254	ABC-2 type transport system	K01992,K01990
GCF_000299415.1 M. parvicella Bio17-1	M00254	ABC-2 type transport system	K01992,K01990
Aved_18-Q3-R54-62_BAT3C.633	M00254	ABC-2 type transport system	K01992,K01990
Viby_MB1	M00254	ABC-2 type transport system	K01992,K01990
AalE_MB6	M00254	ABC-2 type transport system	K01992,K01990
GCA_002414815.1 M. parvicella UBA5068	M00254	ABC-2 type transport system	K01992,K01990
Bjer_MB7	M00254	ABC-2 type transport system	K01992,K01990
GCA_002381065.1 M. parvicella UBA4126	M00254	ABC-2 type transport system	K01992,K01990
Damh_MB5	M00254	ABC-2 type transport system	K01992,K01990
GCA_002381105.1 M. parvicella UBA4125	M00256	Cell division transport system	K09811,K09812
GCA_000455525.1 M. parvicella.RN1	M00256	Cell division transport system	K09811,K09812
AalW_MB8	M00256	Cell division transport system	K09811,K09812
Rand_MB10	M00256	Cell division transport system	K09811,K09812
AalW_MB3	M00256	Cell division transport system	K09811,K09812
GCA_003512415.1 M. parvicella UBA8266	M00256	Cell division transport system	K09811,K09812
GCA_012516765.1 M. parvicella AS4BglBPHE_34	M00256	Cell division transport system	K09811,K09812
EsbE_MB4	M00256	Cell division transport system	K09811,K09812
Bjer_MB2	M00256	Cell division transport system	K09811,K09812
GCA_002473265.1 M. sp002473265	M00256	Cell division transport system	K09811,K09812
GCA_002473005.1 M. parvicella UBA7235	M00256	Cell division transport system	K09811,K09812
Lyne_MB9	M00256	Cell division transport system	K09811,K09812
GCA_016277725.1 M. parvicella rMAG-165	M00256	Cell division transport system	K09811,K09812
GCF_000299415.1 M. parvicella Bio17-1	M00256	Cell division transport system	K09811,K09812
Aved_18-Q3-R54-62_BAT3C.633	M00256	Cell division transport system	K09811,K09812
Viby_MB1	M00256	Cell division transport system	K09811,K09812
AalE_MB6	M00256	Cell division transport system	K09811,K09812
GCA_002414815.1 M. parvicella UBA5068	M00256	Cell division transport system	K09811,K09812
Bjer_MB7	M00256	Cell division transport system	K09811,K09812
GCA_002381065.1 M. parvicella UBA4126	M00256	Cell division transport system	K09811,K09812
Damh_MB5	M00256	Cell division transport system	K09811,K09812
GCA_002381105.1 M. parvicella UBA4125	M00258	Putative ABC transport system	K02004,K02003
GCA_000455525.1 M. parvicella.RN1	M00258	Putative ABC transport system	K02004,K02003
AalW_MB8	M00258	Putative ABC transport system	K02004,K02003
Rand_MB10	M00258	Putative ABC transport system	K02004,K02003
AalW_MB3	M00258	Putative ABC transport system	K02004,K02003
GCA_003512415.1 M. parvicella UBA8266	M00258	Putative ABC transport system	K02004,K02003
GCA_012516765.1 M. parvicella AS4BglBPHE_34	M00258	Putative ABC transport system	K02004,K02003
EsbE_MB4	M00258	Putative ABC transport system	K02004,K02003
Bjer_MB2	M00258	Putative ABC transport system	K02004,K02003
GCA_002473265.1 M. sp002473265	M00258	Putative ABC transport system	K02004,K02003
GCA_002473005.1 M. parvicella UBA7235	M00258	Putative ABC transport system	K02004,K02003
Lyne_MB9	M00258	Putative ABC transport system	K02004,K02003
GCA_016277725.1 M. parvicella rMAG-165	M00258	Putative ABC transport system	K02004,K02003
GCF_000299415.1 M. parvicella Bio17-1	M00258	Putative ABC transport system	K02004,K02003
Aved_18-Q3-R54-62_BAT3C.633	M00258	Putative ABC transport system	K02004,K02003
Viby_MB1	M00258	Putative ABC transport system	K02004,K02003
AalE_MB6	M00258	Putative ABC transport system	K02004,K02003
GCA_002414815.1 M. parvicella UBA5068	M00258	Putative ABC transport system	K02004,K02003
Bjer_MB7	M00258	Putative ABC transport system	K02004,K02003
GCA_002381065.1 M. parvicella UBA4126	M00258	Putative ABC transport system	K02004,K02003
Damh_MB5	M00258	Putative ABC transport system	K02004,K02003
GCA_000455525.1 M. parvicella.RN1	M00259	Heme transport system	K02195,K02194,K02193
AalW_MB8	M00259	Heme transport system	K02195,K02194,K02193
Rand_MB10	M00259	Heme transport system	K02195,K02194,K02193
AalW_MB3	M00259	Heme transport system	K02195,K02194,K02193
GCA_012516765.1 M. parvicella AS4BglBPHE_34	M00259	Heme transport system	K02195,K02194,K02193
EsbE_MB4	M00259	Heme transport system	K02195,K02194,K02193
Bjer_MB2	M00259	Heme transport system	K02195,K02194,K02193
GCA_002473005.1 M. parvicella UBA7235	M00259	Heme transport system	K02195,K02194,K02193
Lyne_MB9	M00259	Heme transport system	K02195,K02194,K02193
GCA_016277725.1 M. parvicella rMAG-165	M00259	Heme transport system	K02195,K02194,K02193
GCF_000299415.1 M. parvicella Bio17-1	M00259	Heme transport system	K02195,K02194,K02193
Aved_18-Q3-R54-62_BAT3C.633	M00259	Heme transport system	K02195,K02194,K02193
Viby_MB1	M00259	Heme transport system	K02195,K02194,K02193
AalE_MB6	M00259	Heme transport system	K02195,K02194,K02193
Bjer_MB7	M00259	Heme transport system	K02195,K02194,K02193
GCA_002381065.1 M. parvicella UBA4126	M00259	Heme transport system	K02195,K02194,K02193
Damh_MB5	M00259	Heme transport system	K02195,K02194,K02193
GCA_000455525.1 M. parvicella.RN1	M00844	Arginine biosynthesis, ornithine => arginine	K00611,K01940,K01755
AalW_MB8	M00844	Arginine biosynthesis, ornithine => arginine	K00611,K01940,K01755
Rand_MB10	M00844	Arginine biosynthesis, ornithine => arginine	K00611,K01940,K01755
AalW_MB3	M00844	Arginine biosynthesis, ornithine => arginine	K00611,K01940,K01755
GCA_012516765.1 M. parvicella AS4BglBPHE_34	M00844	Arginine biosynthesis, ornithine => arginine	K00611,K01940,K01755
EsbE_MB4	M00844	Arginine biosynthesis, ornithine => arginine	K00611,K01940,K01755
Bjer_MB2	M00844	Arginine biosynthesis, ornithine => arginine	K00611,K01940,K01755
GCA_002473265.1 M. sp002473265	M00844	Arginine biosynthesis, ornithine => arginine	K00611,K01940,K01755
Lyne_MB9	M00844	Arginine biosynthesis, ornithine => arginine	K00611,K01940,K01755
GCF_000299415.1 M. parvicella Bio17-1	M00844	Arginine biosynthesis, ornithine => arginine	K00611,K01940,K01755
Aved_18-Q3-R54-62_BAT3C.633	M00844	Arginine biosynthesis, ornithine => arginine	K00611,K01940,K01755
Viby_MB1	M00844	Arginine biosynthesis, ornithine => arginine	K00611,K01940,K01755
AalE_MB6	M00844	Arginine biosynthesis, ornithine => arginine	K00611,K01940,K01755
GCA_002414815.1 M. parvicella UBA5068	M00844	Arginine biosynthesis, ornithine => arginine	K00611,K01940,K01755
Bjer_MB7	M00844	Arginine biosynthesis, ornithine => arginine	K00611,K01940,K01755
GCA_002381065.1 M. parvicella UBA4126	M00844	Arginine biosynthesis, ornithine => arginine	K00611,K01940,K01755
Damh_MB5	M00844	Arginine biosynthesis, ornithine => arginine	K00611,K01940,K01755
GCA_000455525.1 M. parvicella.RN1	M00035	Methionine degradation	K00789,K00558,K01251,K01697
AalW_MB3	M00035	Methionine degradation	K00789,K00558,K01251,K01697
EsbE_MB4	M00035	Methionine degradation	K00789,K00558,K01251,K01697
Bjer_MB2	M00035	Methionine degradation	K00789,K00558,K01251,K01697
GCA_016277725.1 M. parvicella rMAG-165	M00035	Methionine degradation	K00789,K00558,K01251,K01697
GCF_000299415.1 M. parvicella Bio17-1	M00035	Methionine degradation	K00789,K00558,K01251,K01697
Viby_MB1	M00035	Methionine degradation	K00789,K00558,K01251,K01697
AalW_MB8	M00033	Ectoine biosynthesis, aspartate => ectoine	K00928,K00133,K00836,K06718,K06720
GCA_002473265.1 M. sp002473265	M00033	Ectoine biosynthesis, aspartate => ectoine	K00928,K00133,K00836,K06718
Lyne_MB9	M00033	Ectoine biosynthesis, aspartate => ectoine	K00928,K00133,K00836,K06718,K06720
AalE_MB6	M00033	Ectoine biosynthesis, aspartate => ectoine	K00928,K00133,K00836,K06720
Damh_MB5	M00033	Ectoine biosynthesis, aspartate => ectoine	K00928,K00133,K00836,K06718,K06720
Aved_18-Q3-R54-62_BAT3C.633	M00545	Trans-cinnamate degradation, trans-cinnamate => acetyl-CoA	K05712,K05713,K05714,K01666,K04073
GCA_002381105.1 M. parvicella UBA4125	M00119	Pantothenate biosynthesis, valine/L-aspartate => pantothenate	K00826,K00606,K01579,K01918
GCA_000455525.1 M. parvicella.RN1	M00119	Pantothenate biosynthesis, valine/L-aspartate => pantothenate	K00826,K00606,K01579,K01918
AalW_MB8	M00119	Pantothenate biosynthesis, valine/L-aspartate => pantothenate	K00826,K00606,K01579,K01918
Rand_MB10	M00119	Pantothenate biosynthesis, valine/L-aspartate => pantothenate	K00826,K00606,K01579,K01918
AalW_MB3	M00119	Pantothenate biosynthesis, valine/L-aspartate => pantothenate	K00826,K00606,K01579,K01918
GCA_012516765.1 M. parvicella AS4BglBPHE_34	M00119	Pantothenate biosynthesis, valine/L-aspartate => pantothenate	K00826,K00606,K01579,K01918
EsbE_MB4	M00119	Pantothenate biosynthesis, valine/L-aspartate => pantothenate	K00826,K00606,K01579,K01918
Bjer_MB2	M00119	Pantothenate biosynthesis, valine/L-aspartate => pantothenate	K00826,K00606,K01579,K01918
GCA_002473265.1 M. sp002473265	M00119	Pantothenate biosynthesis, valine/L-aspartate => pantothenate	K00826,K00606,K01579,K01918
GCA_002473005.1 M. parvicella UBA7235	M00119	Pantothenate biosynthesis, valine/L-aspartate => pantothenate	K00826,K00606,K01579,K01918
Lyne_MB9	M00119	Pantothenate biosynthesis, valine/L-aspartate => pantothenate	K00826,K00606,K01579,K01918
GCA_016277725.1 M. parvicella rMAG-165	M00119	Pantothenate biosynthesis, valine/L-aspartate => pantothenate	K00826,K00606,K01579,K01918
GCF_000299415.1 M. parvicella Bio17-1	M00119	Pantothenate biosynthesis, valine/L-aspartate => pantothenate	K00826,K00606,K01579,K01918
Viby_MB1	M00119	Pantothenate biosynthesis, valine/L-aspartate => pantothenate	K00826,K00606,K01579,K01918
AalE_MB6	M00119	Pantothenate biosynthesis, valine/L-aspartate => pantothenate	K00826,K00606,K01579,K01918
Bjer_MB7	M00119	Pantothenate biosynthesis, valine/L-aspartate => pantothenate	K00826,K00606,K01579,K01918
GCA_002381065.1 M. parvicella UBA4126	M00119	Pantothenate biosynthesis, valine/L-aspartate => pantothenate	K00826,K00606,K01579,K01918
Damh_MB5	M00119	Pantothenate biosynthesis, valine/L-aspartate => pantothenate	K00826,K00606,K01579,K01918
Aved_18-Q3-R54-62_BAT3C.633	M00215	D-Xylose transport system	K10543,K10544,K10545
GCA_002381105.1 M. parvicella UBA4125	M00211	Putative ABC transport system	K02069,K02068
GCA_000455525.1 M. parvicella.RN1	M00211	Putative ABC transport system	K02069,K02068
AalW_MB8	M00211	Putative ABC transport system	K02069,K02068
Rand_MB10	M00211	Putative ABC transport system	K02069,K02068
GCA_003512415.1 M. parvicella UBA8266	M00211	Putative ABC transport system	K02069,K02068
GCA_012516765.1 M. parvicella AS4BglBPHE_34	M00211	Putative ABC transport system	K02069,K02068
EsbE_MB4	M00211	Putative ABC transport system	K02069,K02068
Bjer_MB2	M00211	Putative ABC transport system	K02069,K02068
GCA_002473005.1 M. parvicella UBA7235	M00211	Putative ABC transport system	K02069,K02068
Lyne_MB9	M00211	Putative ABC transport system	K02069,K02068
GCA_016277725.1 M. parvicella rMAG-165	M00211	Putative ABC transport system	K02069,K02068
GCF_000299415.1 M. parvicella Bio17-1	M00211	Putative ABC transport system	K02069,K02068
Aved_18-Q3-R54-62_BAT3C.633	M00211	Putative ABC transport system	K02069,K02068
Viby_MB1	M00211	Putative ABC transport system	K02069,K02068
AalE_MB6	M00211	Putative ABC transport system	K02069,K02068
GCA_002414815.1 M. parvicella UBA5068	M00211	Putative ABC transport system	K02069,K02068
GCA_002381065.1 M. parvicella UBA4126	M00211	Putative ABC transport system	K02069,K02068
Damh_MB5	M00211	Putative ABC transport system	K02069,K02068
GCA_002381105.1 M. parvicella UBA4125	M00190	Iron(III) transport system	K02012,K02011,K02010
GCA_000455525.1 M. parvicella.RN1	M00190	Iron(III) transport system	K02012,K02011,K02010
AalW_MB8	M00190	Iron(III) transport system	K02012,K02011,K02010
Rand_MB10	M00190	Iron(III) transport system	K02012,K02011,K02010
GCA_003512415.1 M. parvicella UBA8266	M00190	Iron(III) transport system	K02012,K02011,K02010
GCA_012516765.1 M. parvicella AS4BglBPHE_34	M00190	Iron(III) transport system	K02012,K02011,K02010
EsbE_MB4	M00190	Iron(III) transport system	K02012,K02011,K02010
Bjer_MB2	M00190	Iron(III) transport system	K02012,K02011,K02010
GCA_002473005.1 M. parvicella UBA7235	M00190	Iron(III) transport system	K02012,K02011,K02010
Lyne_MB9	M00190	Iron(III) transport system	K02012,K02011,K02010
GCA_016277725.1 M. parvicella rMAG-165	M00190	Iron(III) transport system	K02012,K02011,K02010
GCF_000299415.1 M. parvicella Bio17-1	M00190	Iron(III) transport system	K02012,K02011,K02010
Viby_MB1	M00190	Iron(III) transport system	K02012,K02011,K02010
AalE_MB6	M00190	Iron(III) transport system	K02012,K02011,K02010
Bjer_MB7	M00190	Iron(III) transport system	K02012,K02011,K02010
GCA_002381065.1 M. parvicella UBA4126	M00190	Iron(III) transport system	K02012,K02011,K02010
Damh_MB5	M00190	Iron(III) transport system	K02012,K02011,K02010
GCA_002381105.1 M. parvicella UBA4125	M00360	Aminoacyl-tRNA biosynthesis, prokaryotes	K01872,K01887,K01876,K01885,K01880,K01892,K01870,K01869,K04567,K01874,K01889,K01890,K01875,K01868,K01867,K01866,K01873
GCA_000455525.1 M. parvicella.RN1	M00360	Aminoacyl-tRNA biosynthesis, prokaryotes	K01872,K01887,K01876,K01883,K01885,K01880,K01870,K01869,K04567,K01874,K01889,K01890,K01881,K01875,K01868,K01867,K01866,K01873
Rand_MB10	M00360	Aminoacyl-tRNA biosynthesis, prokaryotes	K01872,K01887,K01876,K01883,K01885,K01870,K01869,K04567,K01874,K01889,K01890,K01881,K01868,K01867,K01866,K01873
AalW_MB3	M00360	Aminoacyl-tRNA biosynthesis, prokaryotes	K01872,K01887,K01876,K01885,K01880,K01869,K04567,K01874,K01889,K01890,K01881,K01875,K01868,K01867,K01866,K01873
EsbE_MB4	M00360	Aminoacyl-tRNA biosynthesis, prokaryotes	K01872,K01887,K01876,K01883,K01885,K01880,K01870,K04567,K01874,K01889,K01890,K01881,K01875,K01868,K01867,K01866,K01873
Bjer_MB2	M00360	Aminoacyl-tRNA biosynthesis, prokaryotes	K01872,K01887,K01876,K01883,K01885,K01880,K01870,K01869,K04567,K01874,K01889,K01890,K01881,K01875,K01868,K01867,K01866,K01873
GCA_002473005.1 M. parvicella UBA7235	M00360	Aminoacyl-tRNA biosynthesis, prokaryotes	K01872,K01887,K01876,K01883,K01885,K01880,K01870,K01869,K04567,K01874,K01889,K01890,K01875,K01868,K01867,K01866,K01873
Lyne_MB9	M00360	Aminoacyl-tRNA biosynthesis, prokaryotes	K01872,K01887,K01876,K01883,K01885,K01880,K01870,K01869,K04567,K01874,K01889,K01890,K01881,K01875,K01867,K01866,K01873
GCA_016277725.1 M. parvicella rMAG-165	M00360	Aminoacyl-tRNA biosynthesis, prokaryotes	K01872,K01887,K01876,K01883,K01885,K01880,K01870,K04567,K01874,K01889,K01890,K01881,K01875,K01868,K01867,K01873
GCF_000299415.1 M. parvicella Bio17-1	M00360	Aminoacyl-tRNA biosynthesis, prokaryotes	K01872,K01887,K01876,K01883,K01885,K01880,K01870,K01869,K04567,K01874,K01889,K01890,K01881,K01875,K01868,K01867,K01866,K01873
Viby_MB1	M00360	Aminoacyl-tRNA biosynthesis, prokaryotes	K01872,K01887,K01876,K01883,K01885,K01880,K01870,K01869,K04567,K01874,K01889,K01890,K01881,K01875,K01868,K01867,K01866,K01873
AalE_MB6	M00360	Aminoacyl-tRNA biosynthesis, prokaryotes	K01887,K01876,K01883,K01885,K01880,K01892,K01870,K04567,K01874,K01889,K01890,K01881,K01875,K01868,K01867,K01866,K01873
Bjer_MB7	M00360	Aminoacyl-tRNA biosynthesis, prokaryotes	K01872,K01887,K01876,K01883,K01885,K01880,K01870,K01869,K04567,K01874,K01889,K01890,K01881,K01875,K01868,K01867,K01866,K01873
Damh_MB5	M00360	Aminoacyl-tRNA biosynthesis, prokaryotes	K01872,K01887,K01876,K01885,K01880,K01870,K01869,K04567,K01874,K01889,K01890,K01881,K01875,K01867,K01866,K01873
Aved_18-Q3-R54-62_BAT3C.633	M00362	Nucleotide sugar biosynthesis, prokaryotes	K00963,K00965,K01784,K04042,K01791,K00966
GCA_002381105.1 M. parvicella UBA4125	M00443	SenX3-RegX3 (phosphate starvation response) two-component regulatory system	K07768,K07776
GCA_000455525.1 M. parvicella.RN1	M00443	SenX3-RegX3 (phosphate starvation response) two-component regulatory system	K07768,K07776
AalW_MB8	M00443	SenX3-RegX3 (phosphate starvation response) two-component regulatory system	K07768,K07776
Rand_MB10	M00443	SenX3-RegX3 (phosphate starvation response) two-component regulatory system	K07768,K07776
GCA_012516765.1 M. parvicella AS4BglBPHE_34	M00443	SenX3-RegX3 (phosphate starvation response) two-component regulatory system	K07768,K07776
EsbE_MB4	M00443	SenX3-RegX3 (phosphate starvation response) two-component regulatory system	K07768,K07776
Bjer_MB2	M00443	SenX3-RegX3 (phosphate starvation response) two-component regulatory system	K07768,K07776
GCA_002473265.1 M. sp002473265	M00443	SenX3-RegX3 (phosphate starvation response) two-component regulatory system	K07768,K07776
GCA_002473005.1 M. parvicella UBA7235	M00443	SenX3-RegX3 (phosphate starvation response) two-component regulatory system	K07768,K07776
Lyne_MB9	M00443	SenX3-RegX3 (phosphate starvation response) two-component regulatory system	K07768,K07776
GCA_016277725.1 M. parvicella rMAG-165	M00443	SenX3-RegX3 (phosphate starvation response) two-component regulatory system	K07768,K07776
GCF_000299415.1 M. parvicella Bio17-1	M00443	SenX3-RegX3 (phosphate starvation response) two-component regulatory system	K07768,K07776
Aved_18-Q3-R54-62_BAT3C.633	M00443	SenX3-RegX3 (phosphate starvation response) two-component regulatory system	K07768,K07776
Viby_MB1	M00443	SenX3-RegX3 (phosphate starvation response) two-component regulatory system	K07768,K07776
AalE_MB6	M00443	SenX3-RegX3 (phosphate starvation response) two-component regulatory system	K07768,K07776
GCA_002414815.1 M. parvicella UBA5068	M00443	SenX3-RegX3 (phosphate starvation response) two-component regulatory system	K07768,K07776
Bjer_MB7	M00443	SenX3-RegX3 (phosphate starvation response) two-component regulatory system	K07768,K07776
GCA_002381065.1 M. parvicella UBA4126	M00443	SenX3-RegX3 (phosphate starvation response) two-component regulatory system	K07768,K07776
Damh_MB5	M00443	SenX3-RegX3 (phosphate starvation response) two-component regulatory system	K07768,K07776
GCA_002381105.1 M. parvicella UBA4125	M00144	NADH:quinone oxidoreductase, prokaryotes	K00330,K00332,K00333,K00334,K00335,K00336,K00337,K00338,K00339,K00340,K00341,K00342,K00343
GCA_000455525.1 M. parvicella.RN1	M00144	NADH:quinone oxidoreductase, prokaryotes	K00330,K00332,K00333,K00334,K00335,K00336,K00337,K00338,K00339,K00340,K00341,K00342,K00343
AalW_MB8	M00144	NADH:quinone oxidoreductase, prokaryotes	K00330,K00332,K00333,K00334,K00335,K00336,K00337,K00338,K00339,K00340,K00341,K00342,K00343
Rand_MB10	M00144	NADH:quinone oxidoreductase, prokaryotes	K00330,K00332,K00333,K00334,K00335,K00336,K00337,K00338,K00339,K00340,K00341,K00342,K00343
AalW_MB3	M00144	NADH:quinone oxidoreductase, prokaryotes	K00330,K00332,K00333,K00334,K00335,K00336,K00337,K00338,K00339,K00340,K00341,K00342,K00343
GCA_003512415.1 M. parvicella UBA8266	M00144	NADH:quinone oxidoreductase, prokaryotes	K00330,K00332,K00333,K00334,K00335,K00336,K00337,K00338,K00339,K00341,K00342,K00343
GCA_012516765.1 M. parvicella AS4BglBPHE_34	M00144	NADH:quinone oxidoreductase, prokaryotes	K00330,K00332,K00333,K00334,K00335,K00336,K00337,K00338,K00339,K00340,K00341,K00342,K00343
EsbE_MB4	M00144	NADH:quinone oxidoreductase, prokaryotes	K00330,K00332,K00333,K00334,K00335,K00336,K00337,K00338,K00339,K00340,K00341,K00342,K00343
Bjer_MB2	M00144	NADH:quinone oxidoreductase, prokaryotes	K00330,K00332,K00333,K00334,K00335,K00336,K00337,K00338,K00339,K00340,K00341,K00342,K00343
GCA_002473265.1 M. sp002473265	M00144	NADH:quinone oxidoreductase, prokaryotes	K00330,K00332,K00333,K00334,K00335,K00336,K00337,K00338,K00339,K00340,K00341,K00342,K00343
GCA_002473005.1 M. parvicella UBA7235	M00144	NADH:quinone oxidoreductase, prokaryotes	K00330,K00332,K00333,K00334,K00335,K00336,K00337,K00338,K00339,K00340,K00341,K00342,K00343
Lyne_MB9	M00144	NADH:quinone oxidoreductase, prokaryotes	K00330,K00332,K00333,K00334,K00335,K00336,K00337,K00338,K00339,K00340,K00341,K00342,K00343
GCA_016277725.1 M. parvicella rMAG-165	M00144	NADH:quinone oxidoreductase, prokaryotes	K00330,K00332,K00333,K00334,K00335,K00336,K00337,K00338,K00339,K00340,K00341,K00342,K00343
GCF_000299415.1 M. parvicella Bio17-1	M00144	NADH:quinone oxidoreductase, prokaryotes	K00330,K00332,K00333,K00334,K00335,K00336,K00337,K00338,K00339,K00340,K00341,K00342,K00343
Aved_18-Q3-R54-62_BAT3C.633	M00144	NADH:quinone oxidoreductase, prokaryotes	K00330,K00332,K00333,K00334,K00335,K00336,K00337,K00338,K00339,K00340,K00341,K00342,K00343
Viby_MB1	M00144	NADH:quinone oxidoreductase, prokaryotes	K00330,K00332,K00333,K00334,K00335,K00336,K00337,K00338,K00339,K00341,K00342,K00343
AalE_MB6	M00144	NADH:quinone oxidoreductase, prokaryotes	K00330,K00332,K00333,K00334,K00335,K00336,K00337,K00338,K00339,K00340,K00341,K00342,K00343
GCA_002414815.1 M. parvicella UBA5068	M00144	NADH:quinone oxidoreductase, prokaryotes	K00330,K00332,K00333,K00334,K00335,K00336,K00337,K00338,K00339,K00340,K00341,K00342,K00343
Bjer_MB7	M00144	NADH:quinone oxidoreductase, prokaryotes	K00330,K00332,K00333,K00334,K00335,K00336,K00337,K00338,K00339,K00340,K00341,K00342,K00343
GCA_002381065.1 M. parvicella UBA4126	M00144	NADH:quinone oxidoreductase, prokaryotes	K00330,K00332,K00333,K00334,K00335,K00336,K00337,K00338,K00339,K00341,K00342,K00343
Damh_MB5	M00144	NADH:quinone oxidoreductase, prokaryotes	K00330,K00332,K00333,K00334,K00335,K00336,K00337,K00338,K00339,K00340,K00341,K00342,K00343
AalW_MB8	M00307	Pyruvate oxidation, pyruvate => acetyl-CoA	K03737
Rand_MB10	M00307	Pyruvate oxidation, pyruvate => acetyl-CoA	K00163,K00161,K00162,K00627,K00382,K03737
Lyne_MB9	M00307	Pyruvate oxidation, pyruvate => acetyl-CoA	K00163,K00161,K00162,K00627,K00382,K03737
Aved_18-Q3-R54-62_BAT3C.633	M00307	Pyruvate oxidation, pyruvate => acetyl-CoA	K00163,K00627,K00382
AalE_MB6	M00307	Pyruvate oxidation, pyruvate => acetyl-CoA	K00163,K00161,K00162,K00627,K00382
Bjer_MB7	M00307	Pyruvate oxidation, pyruvate => acetyl-CoA	K00163,K00161,K00162,K00627,K00382,K03737
Damh_MB5	M00307	Pyruvate oxidation, pyruvate => acetyl-CoA	K00163,K00161,K00162,K00627,K00382,K03737
GCA_002381105.1 M. parvicella UBA4125	M00189	Molybdate transport system	K02020,K02018,K02017
GCA_000455525.1 M. parvicella.RN1	M00189	Molybdate transport system	K02020,K02018,K02017
AalW_MB8	M00189	Molybdate transport system	K02020,K02018,K02017
Rand_MB10	M00189	Molybdate transport system	K02020,K02018,K02017
AalW_MB3	M00189	Molybdate transport system	K02020,K02018,K02017
GCA_012516765.1 M. parvicella AS4BglBPHE_34	M00189	Molybdate transport system	K02020,K02018,K02017
EsbE_MB4	M00189	Molybdate transport system	K02020,K02018,K02017
Bjer_MB2	M00189	Molybdate transport system	K02020,K02018,K02017
GCA_002473005.1 M. parvicella UBA7235	M00189	Molybdate transport system	K02020,K02018,K02017
Lyne_MB9	M00189	Molybdate transport system	K02020,K02018,K02017
GCA_016277725.1 M. parvicella rMAG-165	M00189	Molybdate transport system	K02020,K02018,K02017
GCF_000299415.1 M. parvicella Bio17-1	M00189	Molybdate transport system	K02020,K02018,K02017
Viby_MB1	M00189	Molybdate transport system	K02020,K02018,K02017
AalE_MB6	M00189	Molybdate transport system	K02020,K02018,K02017
GCA_002414815.1 M. parvicella UBA5068	M00189	Molybdate transport system	K02020,K02018,K02017
Bjer_MB7	M00189	Molybdate transport system	K02020,K02018,K02017
GCA_002381065.1 M. parvicella UBA4126	M00189	Molybdate transport system	K02020,K02018,K02017
Damh_MB5	M00189	Molybdate transport system	K02020,K02018,K02017
GCA_002381105.1 M. parvicella UBA4125	M00378	F420 biosynthesis	K11779,K14941,K11212,K12234
GCA_000455525.1 M. parvicella.RN1	M00378	F420 biosynthesis	K11779,K14941,K11212,K12234
AalW_MB8	M00378	F420 biosynthesis	K11779,K14941,K11212,K12234
Rand_MB10	M00378	F420 biosynthesis	K11779,K14941,K11212,K12234
AalW_MB3	M00378	F420 biosynthesis	K11779,K14941,K11212,K12234
EsbE_MB4	M00378	F420 biosynthesis	K11779,K14941,K11212,K12234
Bjer_MB2	M00378	F420 biosynthesis	K11779,K14941,K11212,K12234
Lyne_MB9	M00378	F420 biosynthesis	K11779,K14941,K11212,K12234
GCA_016277725.1 M. parvicella rMAG-165	M00378	F420 biosynthesis	K11779,K14941,K11212,K12234
GCF_000299415.1 M. parvicella Bio17-1	M00378	F420 biosynthesis	K11779,K14941,K11212,K12234
Aved_18-Q3-R54-62_BAT3C.633	M00378	F420 biosynthesis	K11779,K14941,K11212,K12234
Viby_MB1	M00378	F420 biosynthesis	K11779,K14941,K11212,K12234
AalE_MB6	M00378	F420 biosynthesis	K11779,K14941,K11212,K12234
Bjer_MB7	M00378	F420 biosynthesis	K11779,K14941,K11212,K12234
GCA_002381065.1 M. parvicella UBA4126	M00378	F420 biosynthesis	K11779,K14941,K11212,K12234
Damh_MB5	M00378	F420 biosynthesis	K11779,K14941,K11212,K12234
GCA_002381105.1 M. parvicella UBA4125	M00098	Acylglycerol degradation	K01046,K01054
GCA_000455525.1 M. parvicella.RN1	M00098	Acylglycerol degradation	K01046,K01054
AalW_MB3	M00098	Acylglycerol degradation	K01046,K01054
GCA_003512415.1 M. parvicella UBA8266	M00098	Acylglycerol degradation	K01046,K01054
GCA_012516765.1 M. parvicella AS4BglBPHE_34	M00098	Acylglycerol degradation	K01046,K01054
EsbE_MB4	M00098	Acylglycerol degradation	K01046,K01054
Bjer_MB2	M00098	Acylglycerol degradation	K01046,K01054
GCA_002473005.1 M. parvicella UBA7235	M00098	Acylglycerol degradation	K01046,K01054
GCA_016277725.1 M. parvicella rMAG-165	M00098	Acylglycerol degradation	K01046,K01054
GCF_000299415.1 M. parvicella Bio17-1	M00098	Acylglycerol degradation	K01046,K01054
Viby_MB1	M00098	Acylglycerol degradation	K01046,K01054
GCA_002414815.1 M. parvicella UBA5068	M00098	Acylglycerol degradation	K01046,K01054
GCA_002381065.1 M. parvicella UBA4126	M00098	Acylglycerol degradation	K01046,K01054
GCA_002381105.1 M. parvicella UBA4125	M00096	C5 isoprenoid biosynthesis, non-mevalonate pathway	K01662,K00099,K12506,K00919,K12506,K03526,K03527
GCA_000455525.1 M. parvicella.RN1	M00096	C5 isoprenoid biosynthesis, non-mevalonate pathway	K01662,K00099,K12506,K00919,K12506,K03526,K03527
AalW_MB8	M00096	C5 isoprenoid biosynthesis, non-mevalonate pathway	K01662,K00099,K12506,K00919,K12506,K03526,K03527
AalW_MB3	M00096	C5 isoprenoid biosynthesis, non-mevalonate pathway	K01662,K00099,K12506,K00919,K12506,K03526,K03527
GCA_003512415.1 M. parvicella UBA8266	M00096	C5 isoprenoid biosynthesis, non-mevalonate pathway	K01662,K00099,K12506,K00919,K12506,K03526,K03527
Bjer_MB2	M00096	C5 isoprenoid biosynthesis, non-mevalonate pathway	K01662,K00099,K12506,K00919,K12506,K03526,K03527
GCA_002473005.1 M. parvicella UBA7235	M00096	C5 isoprenoid biosynthesis, non-mevalonate pathway	K01662,K00099,K12506,K00919,K12506,K03526,K03527
Lyne_MB9	M00096	C5 isoprenoid biosynthesis, non-mevalonate pathway	K01662,K00099,K12506,K00919,K12506,K03526,K03527
GCA_016277725.1 M. parvicella rMAG-165	M00096	C5 isoprenoid biosynthesis, non-mevalonate pathway	K01662,K00099,K12506,K00919,K12506,K03526,K03527
GCF_000299415.1 M. parvicella Bio17-1	M00096	C5 isoprenoid biosynthesis, non-mevalonate pathway	K01662,K00099,K12506,K00919,K12506,K03526,K03527
Viby_MB1	M00096	C5 isoprenoid biosynthesis, non-mevalonate pathway	K01662,K00099,K12506,K00919,K12506,K03526,K03527
AalE_MB6	M00096	C5 isoprenoid biosynthesis, non-mevalonate pathway	K01662,K00099,K12506,K00919,K12506,K03526,K03527
GCA_002381065.1 M. parvicella UBA4126	M00096	C5 isoprenoid biosynthesis, non-mevalonate pathway	K01662,K00099,K12506,K00919,K12506,K03526,K03527
Damh_MB5	M00096	C5 isoprenoid biosynthesis, non-mevalonate pathway	K01662,K00099,K12506,K00919,K12506,K03526,K03527
GCA_002381105.1 M. parvicella UBA4125	M00244	Putative zinc/manganese transport system	K02077,K02075,K02074
GCA_000455525.1 M. parvicella.RN1	M00244	Putative zinc/manganese transport system	K02077,K02075,K02074
AalW_MB8	M00244	Putative zinc/manganese transport system	K02077,K02075,K02074
AalW_MB3	M00244	Putative zinc/manganese transport system	K02077,K02075,K02074
GCA_003512415.1 M. parvicella UBA8266	M00244	Putative zinc/manganese transport system	K02077,K02075,K02074
GCA_012516765.1 M. parvicella AS4BglBPHE_34	M00244	Putative zinc/manganese transport system	K02077,K02075,K02074
EsbE_MB4	M00244	Putative zinc/manganese transport system	K02077,K02075,K02074
Bjer_MB2	M00244	Putative zinc/manganese transport system	K02077,K02075,K02074
GCA_002473265.1 M. sp002473265	M00244	Putative zinc/manganese transport system	K02077,K02075,K02074
GCA_002473005.1 M. parvicella UBA7235	M00244	Putative zinc/manganese transport system	K02077,K02075,K02074
Lyne_MB9	M00244	Putative zinc/manganese transport system	K02077,K02075,K02074
GCA_016277725.1 M. parvicella rMAG-165	M00244	Putative zinc/manganese transport system	K02077,K02075,K02074
GCF_000299415.1 M. parvicella Bio17-1	M00244	Putative zinc/manganese transport system	K02077,K02075,K02074
Viby_MB1	M00244	Putative zinc/manganese transport system	K02077,K02075,K02074
AalE_MB6	M00244	Putative zinc/manganese transport system	K02077,K02075,K02074
Bjer_MB7	M00244	Putative zinc/manganese transport system	K02077,K02075,K02074
GCA_002381065.1 M. parvicella UBA4126	M00244	Putative zinc/manganese transport system	K02077,K02075,K02074
Damh_MB5	M00244	Putative zinc/manganese transport system	K02077,K02075,K02074
Aved_18-Q3-R54-62_BAT3C.633	M00242	Zinc transport system	K09815,K09816,K09817
AalW_MB8	M00240	Iron complex transport system	K02016,K02015,K02013
Rand_MB10	M00240	Iron complex transport system	K02016,K02015,K02013
GCA_002473265.1 M. sp002473265	M00240	Iron complex transport system	K02016,K02015,K02013
Lyne_MB9	M00240	Iron complex transport system	K02016,K02015,K02013
Aved_18-Q3-R54-62_BAT3C.633	M00240	Iron complex transport system	K02016,K02015,K02013
AalE_MB6	M00240	Iron complex transport system	K02016,K02015,K02013
Bjer_MB7	M00240	Iron complex transport system	K02016,K02015,K02013
Damh_MB5	M00240	Iron complex transport system	K02016,K02015,K02013
GCA_002381105.1 M. parvicella UBA4125	M00432	Leucine biosynthesis, 2-oxoisovalerate => 2-oxoisocaproate	K01649,K01703,K01704,K00052
GCA_000455525.1 M. parvicella.RN1	M00432	Leucine biosynthesis, 2-oxoisovalerate => 2-oxoisocaproate	K01649,K01703,K01704,K00052
AalW_MB8	M00432	Leucine biosynthesis, 2-oxoisovalerate => 2-oxoisocaproate	K01649,K01703,K01704,K00052
Rand_MB10	M00432	Leucine biosynthesis, 2-oxoisovalerate => 2-oxoisocaproate	K01649,K01703,K01704,K00052
AalW_MB3	M00432	Leucine biosynthesis, 2-oxoisovalerate => 2-oxoisocaproate	K01649,K01703,K01704,K00052
GCA_012516765.1 M. parvicella AS4BglBPHE_34	M00432	Leucine biosynthesis, 2-oxoisovalerate => 2-oxoisocaproate	K01649,K01703,K01704,K00052
EsbE_MB4	M00432	Leucine biosynthesis, 2-oxoisovalerate => 2-oxoisocaproate	K01649,K01703,K01704,K00052
Bjer_MB2	M00432	Leucine biosynthesis, 2-oxoisovalerate => 2-oxoisocaproate	K01649,K01703,K01704,K00052
GCA_002473265.1 M. sp002473265	M00432	Leucine biosynthesis, 2-oxoisovalerate => 2-oxoisocaproate	K01649,K01703,K01704,K00052
GCA_002473005.1 M. parvicella UBA7235	M00432	Leucine biosynthesis, 2-oxoisovalerate => 2-oxoisocaproate	K01649,K01703,K01704,K00052
Lyne_MB9	M00432	Leucine biosynthesis, 2-oxoisovalerate => 2-oxoisocaproate	K01649,K01703,K01704,K00052
GCA_016277725.1 M. parvicella rMAG-165	M00432	Leucine biosynthesis, 2-oxoisovalerate => 2-oxoisocaproate	K01649,K01703,K01704,K00052
GCF_000299415.1 M. parvicella Bio17-1	M00432	Leucine biosynthesis, 2-oxoisovalerate => 2-oxoisocaproate	K01649,K01703,K01704,K00052
Aved_18-Q3-R54-62_BAT3C.633	M00432	Leucine biosynthesis, 2-oxoisovalerate => 2-oxoisocaproate	K01649,K01703,K01704,K00052
Viby_MB1	M00432	Leucine biosynthesis, 2-oxoisovalerate => 2-oxoisocaproate	K01649,K01703,K01704,K00052
AalE_MB6	M00432	Leucine biosynthesis, 2-oxoisovalerate => 2-oxoisocaproate	K01649,K01703,K01704,K00052
Bjer_MB7	M00432	Leucine biosynthesis, 2-oxoisovalerate => 2-oxoisocaproate	K01649,K01703,K01704,K00052
GCA_002381065.1 M. parvicella UBA4126	M00432	Leucine biosynthesis, 2-oxoisovalerate => 2-oxoisocaproate	K01649,K01703,K01704,K00052
Damh_MB5	M00432	Leucine biosynthesis, 2-oxoisovalerate => 2-oxoisocaproate	K01649,K01703,K01704,K00052
GCA_002381105.1 M. parvicella UBA4125	M00028	Ornithine biosynthesis, glutamate => ornithine	K00620,K00930,K00145,K00821,K00620
GCA_000455525.1 M. parvicella.RN1	M00028	Ornithine biosynthesis, glutamate => ornithine	K00620,K00930,K00145,K00821,K00620
AalW_MB8	M00028	Ornithine biosynthesis, glutamate => ornithine	K00620,K00930,K00145,K00821,K00620
Rand_MB10	M00028	Ornithine biosynthesis, glutamate => ornithine	K00620,K00930,K00145,K00821,K00620
AalW_MB3	M00028	Ornithine biosynthesis, glutamate => ornithine	K00620,K00930,K00145,K00821,K00620
GCA_003512415.1 M. parvicella UBA8266	M00028	Ornithine biosynthesis, glutamate => ornithine	K00620,K00930,K00145,K00821,K00620
GCA_012516765.1 M. parvicella AS4BglBPHE_34	M00028	Ornithine biosynthesis, glutamate => ornithine	K00620,K00930,K00145,K00821,K00620
EsbE_MB4	M00028	Ornithine biosynthesis, glutamate => ornithine	K00620,K00930,K00145,K00821,K00620
GCA_002473005.1 M. parvicella UBA7235	M00028	Ornithine biosynthesis, glutamate => ornithine	K00620,K00930,K00145,K00821,K00620
Lyne_MB9	M00028	Ornithine biosynthesis, glutamate => ornithine	K00620,K00930,K00145,K00821,K00620
GCF_000299415.1 M. parvicella Bio17-1	M00028	Ornithine biosynthesis, glutamate => ornithine	K00620,K00930,K00145,K00821,K00620
Aved_18-Q3-R54-62_BAT3C.633	M00028	Ornithine biosynthesis, glutamate => ornithine	K00620,K00930,K00145,K00821,K00620
Viby_MB1	M00028	Ornithine biosynthesis, glutamate => ornithine	K00620,K00930,K00145,K00821,K00620
Bjer_MB7	M00028	Ornithine biosynthesis, glutamate => ornithine	K00620,K00930,K00145,K00821,K00620
GCA_002381065.1 M. parvicella UBA4126	M00028	Ornithine biosynthesis, glutamate => ornithine	K00620,K00930,K00145,K00821,K00620
Damh_MB5	M00028	Ornithine biosynthesis, glutamate => ornithine	K00620,K00930,K00145,K00821,K00620
GCA_002381105.1 M. parvicella UBA4125	M00023	Tryptophan biosynthesis, chorismate => tryptophan	K01657,K01658,K00766,K01817,K01609,K01695,K01696
GCA_000455525.1 M. parvicella.RN1	M00023	Tryptophan biosynthesis, chorismate => tryptophan	K01657,K01658,K00766,K01817,K01609,K01695,K01696,K06001
AalW_MB8	M00023	Tryptophan biosynthesis, chorismate => tryptophan	K01657,K01658,K00766,K01817,K01609,K01695,K01696,K06001
AalW_MB3	M00023	Tryptophan biosynthesis, chorismate => tryptophan	K01657,K01658,K00766,K01817,K01609,K01695,K06001
GCA_012516765.1 M. parvicella AS4BglBPHE_34	M00023	Tryptophan biosynthesis, chorismate => tryptophan	K01657,K01658,K00766,K01817,K01609,K01695,K01696,K06001
EsbE_MB4	M00023	Tryptophan biosynthesis, chorismate => tryptophan	K01657,K01658,K00766,K01817,K01609,K01695,K01696,K06001
Bjer_MB2	M00023	Tryptophan biosynthesis, chorismate => tryptophan	K01657,K01658,K00766,K01817,K01609,K01695,K01696,K06001
GCA_016277725.1 M. parvicella rMAG-165	M00023	Tryptophan biosynthesis, chorismate => tryptophan	K01657,K01658,K00766,K01817,K01609,K01695,K01696
GCF_000299415.1 M. parvicella Bio17-1	M00023	Tryptophan biosynthesis, chorismate => tryptophan	K01657,K01658,K00766,K01817,K01609,K01695,K01696,K06001
Aved_18-Q3-R54-62_BAT3C.633	M00023	Tryptophan biosynthesis, chorismate => tryptophan	K01657,K01658,K00766,K01817,K01609,K01695,K01696,K06001
Viby_MB1	M00023	Tryptophan biosynthesis, chorismate => tryptophan	K01657,K01658,K00766,K01817,K01609,K01695,K01696,K06001
Bjer_MB7	M00023	Tryptophan biosynthesis, chorismate => tryptophan	K01657,K01658,K00766,K01817,K01609,K01695,K01696,K06001
Damh_MB5	M00023	Tryptophan biosynthesis, chorismate => tryptophan	K01657,K01658,K00766,K01817,K01609,K01695,K01696,K06001
Aved_18-Q3-R54-62_BAT3C.633	M00021	Cysteine biosynthesis, serine => cysteine	K00640,K01738
GCA_000455525.1 M. parvicella.RN1	M00020	Serine biosynthesis, glycerate-3P => serine	K00058,K00831,K01079
Rand_MB10	M00020	Serine biosynthesis, glycerate-3P => serine	K00058,K00831,K01079
AalW_MB3	M00020	Serine biosynthesis, glycerate-3P => serine	K00058,K00831,K01079
GCA_003512415.1 M. parvicella UBA8266	M00020	Serine biosynthesis, glycerate-3P => serine	K00058,K00831,K01079
GCA_012516765.1 M. parvicella AS4BglBPHE_34	M00020	Serine biosynthesis, glycerate-3P => serine	K00058,K00831,K01079
EsbE_MB4	M00020	Serine biosynthesis, glycerate-3P => serine	K00058,K00831,K01079
Bjer_MB2	M00020	Serine biosynthesis, glycerate-3P => serine	K00058,K00831,K01079
GCA_016277725.1 M. parvicella rMAG-165	M00020	Serine biosynthesis, glycerate-3P => serine	K00058,K00831,K01079
GCF_000299415.1 M. parvicella Bio17-1	M00020	Serine biosynthesis, glycerate-3P => serine	K00058,K00831,K01079
Aved_18-Q3-R54-62_BAT3C.633	M00020	Serine biosynthesis, glycerate-3P => serine	K00058,K00831,K01079
Viby_MB1	M00020	Serine biosynthesis, glycerate-3P => serine	K00058,K00831,K01079
AalE_MB6	M00020	Serine biosynthesis, glycerate-3P => serine	K00058,K00831,K01079
GCA_002414815.1 M. parvicella UBA5068	M00020	Serine biosynthesis, glycerate-3P => serine	K00058,K00831,K01079
Bjer_MB7	M00020	Serine biosynthesis, glycerate-3P => serine	K00058,K00831,K01079
GCA_002381065.1 M. parvicella UBA4126	M00020	Serine biosynthesis, glycerate-3P => serine	K00058,K00831,K01079
Damh_MB5	M00020	Serine biosynthesis, glycerate-3P => serine	K00058,K00831,K01079
GCA_002381105.1 M. parvicella UBA4125	M00026	Histidine biosynthesis, PRPP => histidine	K00765,K01523,K01496,K01814,K02501,K02500,K01693,K05602,K00013
GCA_000455525.1 M. parvicella.RN1	M00026	Histidine biosynthesis, PRPP => histidine	K00765,K01523,K01496,K01814,K02501,K02500,K01693,K05602,K00013
AalW_MB8	M00026	Histidine biosynthesis, PRPP => histidine	K00765,K01523,K01496,K01814,K02501,K02500,K00013
Rand_MB10	M00026	Histidine biosynthesis, PRPP => histidine	K00765,K01523,K01496,K01814,K02501,K02500,K00013
AalW_MB3	M00026	Histidine biosynthesis, PRPP => histidine	K00765,K01523,K01496,K01814,K02501,K02500,K01693,K05602,K00013
GCA_012516765.1 M. parvicella AS4BglBPHE_34	M00026	Histidine biosynthesis, PRPP => histidine	K01523,K01496,K01814,K02501,K02500,K01693,K05602,K00013
Bjer_MB2	M00026	Histidine biosynthesis, PRPP => histidine	K00765,K01523,K01496,K01814,K02501,K02500,K01693,K05602,K00013
GCA_002473005.1 M. parvicella UBA7235	M00026	Histidine biosynthesis, PRPP => histidine	K00765,K01523,K01496,K01814,K02501,K02500,K01693,K05602,K00013
Lyne_MB9	M00026	Histidine biosynthesis, PRPP => histidine	K00765,K01523,K01496,K01814,K02501,K02500,K01693,K05602,K00013
GCF_000299415.1 M. parvicella Bio17-1	M00026	Histidine biosynthesis, PRPP => histidine	K00765,K01523,K01496,K01814,K02501,K02500,K01693,K05602,K00013
Aved_18-Q3-R54-62_BAT3C.633	M00026	Histidine biosynthesis, PRPP => histidine	K00765,K01814,K02501,K02500,K01693,K05602,K00013
Viby_MB1	M00026	Histidine biosynthesis, PRPP => histidine	K00765,K01523,K01496,K01814,K02501,K02500,K01693,K05602,K00013
AalE_MB6	M00026	Histidine biosynthesis, PRPP => histidine	K00765,K01523,K01496,K01814,K02501,K02500,K00013
GCA_002414815.1 M. parvicella UBA5068	M00026	Histidine biosynthesis, PRPP => histidine	K00765,K01523,K01496,K01814,K02501,K02500,K01693,K05602,K00013
Bjer_MB7	M00026	Histidine biosynthesis, PRPP => histidine	K01523,K01496,K01814,K02501,K02500,K01693,K05602,K00013
GCA_002381065.1 M. parvicella UBA4126	M00026	Histidine biosynthesis, PRPP => histidine	K00765,K01523,K01496,K02501,K02500,K01693,K05602,K00013
Damh_MB5	M00026	Histidine biosynthesis, PRPP => histidine	K00765,K01523,K01496,K01814,K02501,K02500,K01693,K05602,K00013
GCA_002381105.1 M. parvicella UBA4125	M00555	Betaine biosynthesis, choline => betaine	K00108,K00130
GCA_000455525.1 M. parvicella.RN1	M00555	Betaine biosynthesis, choline => betaine	K00108,K00130
AalW_MB8	M00555	Betaine biosynthesis, choline => betaine	K00108,K00130
Rand_MB10	M00555	Betaine biosynthesis, choline => betaine	K00108,K00130
AalW_MB3	M00555	Betaine biosynthesis, choline => betaine	K00108,K00130
GCA_012516765.1 M. parvicella AS4BglBPHE_34	M00555	Betaine biosynthesis, choline => betaine	K00108,K00130
EsbE_MB4	M00555	Betaine biosynthesis, choline => betaine	K00108,K00130
Bjer_MB2	M00555	Betaine biosynthesis, choline => betaine	K00108,K00130
GCA_002473005.1 M. parvicella UBA7235	M00555	Betaine biosynthesis, choline => betaine	K00108,K00130
Lyne_MB9	M00555	Betaine biosynthesis, choline => betaine	K00108,K00130
GCA_016277725.1 M. parvicella rMAG-165	M00555	Betaine biosynthesis, choline => betaine	K00108,K00130
GCF_000299415.1 M. parvicella Bio17-1	M00555	Betaine biosynthesis, choline => betaine	K00108,K00130
Viby_MB1	M00555	Betaine biosynthesis, choline => betaine	K00108,K00130
GCA_002414815.1 M. parvicella UBA5068	M00555	Betaine biosynthesis, choline => betaine	K00108,K00130
GCA_002381065.1 M. parvicella UBA4126	M00555	Betaine biosynthesis, choline => betaine	K00108,K00130
Damh_MB5	M00555	Betaine biosynthesis, choline => betaine	K00108,K00130
Aved_18-Q3-R54-62_BAT3C.633	M00554	Nucleotide sugar biosynthesis, galactose => UDP-galactose	K00849,K00965
GCA_002381105.1 M. parvicella UBA4125	M00116	Menaquinone biosynthesis, chorismate => menaquinone	K02552,K02551,K08680,K02549,K01911,K01661,K02548,K03183
GCA_000455525.1 M. parvicella.RN1	M00116	Menaquinone biosynthesis, chorismate => menaquinone	K02552,K02551,K08680,K02549,K01911,K01661,K02548,K03183
AalW_MB8	M00116	Menaquinone biosynthesis, chorismate => menaquinone	K02552,K02551,K08680,K02549,K01911,K01661,K02548,K03183
AalW_MB3	M00116	Menaquinone biosynthesis, chorismate => menaquinone	K02552,K02551,K08680,K02549,K01911,K01661,K02548,K03183
Bjer_MB2	M00116	Menaquinone biosynthesis, chorismate => menaquinone	K02552,K02551,K08680,K02549,K01911,K01661,K02548,K03183
GCA_002473005.1 M. parvicella UBA7235	M00116	Menaquinone biosynthesis, chorismate => menaquinone	K02552,K02551,K08680,K02549,K01911,K01661,K02548,K03183
GCF_000299415.1 M. parvicella Bio17-1	M00116	Menaquinone biosynthesis, chorismate => menaquinone	K02552,K02551,K08680,K02549,K01911,K01661,K02548,K03183
Viby_MB1	M00116	Menaquinone biosynthesis, chorismate => menaquinone	K02552,K02551,K08680,K02549,K01911,K01661,K02548,K03183
AalE_MB6	M00116	Menaquinone biosynthesis, chorismate => menaquinone	K02552,K02551,K08680,K02549,K01911,K01661,K02548,K03183
GCA_002381065.1 M. parvicella UBA4126	M00116	Menaquinone biosynthesis, chorismate => menaquinone	K02552,K02551,K08680,K02549,K01911,K01661,K02548,K03183
Damh_MB5	M00116	Menaquinone biosynthesis, chorismate => menaquinone	K02552,K02551,K08680,K02549,K01911,K01661,K02548,K03183
GCA_002381105.1 M. parvicella UBA4125	M00115	NAD biosynthesis, aspartate => NAD	K00278,K03517,K00767,K00969,K01950
GCA_000455525.1 M. parvicella.RN1	M00115	NAD biosynthesis, aspartate => NAD	K00278,K03517,K00767,K00969,K01950
AalW_MB8	M00115	NAD biosynthesis, aspartate => NAD	K00278,K03517,K00767,K00969,K01950
Rand_MB10	M00115	NAD biosynthesis, aspartate => NAD	K00278,K03517,K00767,K00969,K01950
AalW_MB3	M00115	NAD biosynthesis, aspartate => NAD	K00278,K03517,K00767,K00969,K01950
GCA_003512415.1 M. parvicella UBA8266	M00115	NAD biosynthesis, aspartate => NAD	K00278,K00767,K00969,K01950
GCA_012516765.1 M. parvicella AS4BglBPHE_34	M00115	NAD biosynthesis, aspartate => NAD	K00278,K03517,K00767,K00969,K01950
EsbE_MB4	M00115	NAD biosynthesis, aspartate => NAD	K00278,K03517,K00767,K00969,K01950
Bjer_MB2	M00115	NAD biosynthesis, aspartate => NAD	K00278,K03517,K00767,K00969,K01950
GCA_002473005.1 M. parvicella UBA7235	M00115	NAD biosynthesis, aspartate => NAD	K00278,K03517,K00969,K01950
Lyne_MB9	M00115	NAD biosynthesis, aspartate => NAD	K00278,K03517,K00767,K00969,K01950
GCF_000299415.1 M. parvicella Bio17-1	M00115	NAD biosynthesis, aspartate => NAD	K00278,K03517,K00767,K00969,K01950
Aved_18-Q3-R54-62_BAT3C.633	M00115	NAD biosynthesis, aspartate => NAD	K03517,K00767,K00969,K01950
Viby_MB1	M00115	NAD biosynthesis, aspartate => NAD	K00278,K03517,K00767,K00969
AalE_MB6	M00115	NAD biosynthesis, aspartate => NAD	K00278,K03517,K00767,K00969,K01950
Bjer_MB7	M00115	NAD biosynthesis, aspartate => NAD	K00278,K03517,K00767,K00969,K01950
GCA_002381065.1 M. parvicella UBA4126	M00115	NAD biosynthesis, aspartate => NAD	K00278,K03517,K00767,K00969,K01950
Damh_MB5	M00115	NAD biosynthesis, aspartate => NAD	K00278,K03517,K00767,K00969,K01950
GCA_002381105.1 M. parvicella UBA4125	M00299	Spermidine/putrescine transport system	K11069,K11070,K11071,K11072
GCA_000455525.1 M. parvicella.RN1	M00299	Spermidine/putrescine transport system	K11069,K11070,K11071,K11072
AalW_MB8	M00299	Spermidine/putrescine transport system	K11069,K11070,K11071,K11072
Rand_MB10	M00299	Spermidine/putrescine transport system	K11069,K11070,K11071,K11072
AalW_MB3	M00299	Spermidine/putrescine transport system	K11069,K11070,K11071,K11072
GCA_012516765.1 M. parvicella AS4BglBPHE_34	M00299	Spermidine/putrescine transport system	K11069,K11070,K11071,K11072
EsbE_MB4	M00299	Spermidine/putrescine transport system	K11069,K11070,K11071,K11072
Bjer_MB2	M00299	Spermidine/putrescine transport system	K11069,K11070,K11071,K11072
GCA_002473005.1 M. parvicella UBA7235	M00299	Spermidine/putrescine transport system	K11069,K11070,K11071,K11072
Lyne_MB9	M00299	Spermidine/putrescine transport system	K11069,K11070,K11071,K11072
GCA_016277725.1 M. parvicella rMAG-165	M00299	Spermidine/putrescine transport system	K11069,K11070,K11071,K11072
GCF_000299415.1 M. parvicella Bio17-1	M00299	Spermidine/putrescine transport system	K11069,K11070,K11071,K11072
Aved_18-Q3-R54-62_BAT3C.633	M00299	Spermidine/putrescine transport system	K11069,K11070,K11071,K11072
Viby_MB1	M00299	Spermidine/putrescine transport system	K11069,K11070,K11071,K11072
AalE_MB6	M00299	Spermidine/putrescine transport system	K11069,K11070,K11071,K11072
Bjer_MB7	M00299	Spermidine/putrescine transport system	K11069,K11070,K11071,K11072
GCA_002381065.1 M. parvicella UBA4126	M00299	Spermidine/putrescine transport system	K11069,K11070,K11071,K11072
Damh_MB5	M00299	Spermidine/putrescine transport system	K11069,K11070,K11071,K11072
AalW_MB8	M00052	Pyrimidine ribonucleotide biosynthesis, UMP => UDP/UTP,CDP/CTP	K00945,K00940,K01937
Aved_18-Q3-R54-62_BAT3C.633	M00050	Guanine ribonucleotide biosynthesis IMP => GDP,GTP	K00088,K01951,K00942,K00940,K00873
AalW_MB8	M00207	Putative multiple sugar transport system	K02027,K02025,K02026,K10112
Rand_MB10	M00207	Putative multiple sugar transport system	K02027,K02025,K02026,K10112
GCA_002473265.1 M. sp002473265	M00207	Putative multiple sugar transport system	K02027,K02025,K02026,K10112
Lyne_MB9	M00207	Putative multiple sugar transport system	K02027,K02025,K02026,K10112
AalE_MB6	M00207	Putative multiple sugar transport system	K02027,K02025,K02026,K10112
Bjer_MB7	M00207	Putative multiple sugar transport system	K02027,K02025,K02026,K10112
Damh_MB5	M00207	Putative multiple sugar transport system	K02027,K02025,K02026,K10112
GCA_002381105.1 M. parvicella UBA4125	M00209	Osmoprotectant transport system	K05845,K05846,K05847
GCA_000455525.1 M. parvicella.RN1	M00209	Osmoprotectant transport system	K05845,K05846,K05847
AalW_MB8	M00209	Osmoprotectant transport system	K05845,K05846,K05847
Rand_MB10	M00209	Osmoprotectant transport system	K05845,K05846,K05847
AalW_MB3	M00209	Osmoprotectant transport system	K05845,K05846,K05847
GCA_003512415.1 M. parvicella UBA8266	M00209	Osmoprotectant transport system	K05845,K05846,K05847
GCA_012516765.1 M. parvicella AS4BglBPHE_34	M00209	Osmoprotectant transport system	K05845,K05846,K05847
EsbE_MB4	M00209	Osmoprotectant transport system	K05845,K05846,K05847
Bjer_MB2	M00209	Osmoprotectant transport system	K05845,K05846,K05847
GCA_002473265.1 M. sp002473265	M00209	Osmoprotectant transport system	K05845,K05846,K05847
GCA_002473005.1 M. parvicella UBA7235	M00209	Osmoprotectant transport system	K05845,K05846,K05847
Lyne_MB9	M00209	Osmoprotectant transport system	K05845,K05846,K05847
GCA_016277725.1 M. parvicella rMAG-165	M00209	Osmoprotectant transport system	K05845,K05846,K05847
GCF_000299415.1 M. parvicella Bio17-1	M00209	Osmoprotectant transport system	K05845,K05846,K05847
Aved_18-Q3-R54-62_BAT3C.633	M00209	Osmoprotectant transport system	K05845,K05846,K05847
Viby_MB1	M00209	Osmoprotectant transport system	K05845,K05846,K05847
AalE_MB6	M00209	Osmoprotectant transport system	K05845,K05846,K05847
GCA_002414815.1 M. parvicella UBA5068	M00209	Osmoprotectant transport system	K05845,K05846,K05847
Bjer_MB7	M00209	Osmoprotectant transport system	K05845,K05846,K05847
GCA_002381065.1 M. parvicella UBA4126	M00209	Osmoprotectant transport system	K05845,K05846,K05847
Damh_MB5	M00209	Osmoprotectant transport system	K05845,K05846,K05847
Aved_18-Q3-R54-62_BAT3C.633	galactose degradation	Custom	K01785,K00849,K00965,K01784
GCA_002381105.1 M. parvicella UBA4125	lactose degradation	Custom	K01190
GCA_000455525.1 M. parvicella.RN1	lactose degradation	Custom	K01190
AalW_MB8	lactose degradation	Custom	K01190
Rand_MB10	lactose degradation	Custom	K01190
GCA_012516765.1 M. parvicella AS4BglBPHE_34	lactose degradation	Custom	K01190
EsbE_MB4	lactose degradation	Custom	K01190
Bjer_MB2	lactose degradation	Custom	K01190
Lyne_MB9	lactose degradation	Custom	K01190
GCA_016277725.1 M. parvicella rMAG-165	lactose degradation	Custom	K01190
GCF_000299415.1 M. parvicella Bio17-1	lactose degradation	Custom	K01190
Aved_18-Q3-R54-62_BAT3C.633	lactose degradation	Custom	K01190
Viby_MB1	lactose degradation	Custom	K01190
AalE_MB6	lactose degradation	Custom	K01190
Bjer_MB7	lactose degradation	Custom	K01190
Damh_MB5	lactose degradation	Custom	K01190
GCA_002381105.1 M. parvicella UBA4125	sucrose degradation	Custom	K01187
GCA_000455525.1 M. parvicella.RN1	sucrose degradation	Custom	K01187
AalW_MB8	sucrose degradation	Custom	K01187
AalW_MB3	sucrose degradation	Custom	K01187
GCA_003512415.1 M. parvicella UBA8266	sucrose degradation	Custom	K01187
GCA_012516765.1 M. parvicella AS4BglBPHE_34	sucrose degradation	Custom	K01187
EsbE_MB4	sucrose degradation	Custom	K01187
Bjer_MB2	sucrose degradation	Custom	K01187
GCA_002473265.1 M. sp002473265	sucrose degradation	Custom	K01187
GCA_002473005.1 M. parvicella UBA7235	sucrose degradation	Custom	K01187
Lyne_MB9	sucrose degradation	Custom	K01187
GCA_016277725.1 M. parvicella rMAG-165	sucrose degradation	Custom	K01187
GCF_000299415.1 M. parvicella Bio17-1	sucrose degradation	Custom	K01187
Aved_18-Q3-R54-62_BAT3C.633	sucrose degradation	Custom	K01187
Viby_MB1	sucrose degradation	Custom	K01187
AalE_MB6	sucrose degradation	Custom	K01187
Bjer_MB7	sucrose degradation	Custom	K01187
GCA_002381065.1 M. parvicella UBA4126	sucrose degradation	Custom	K01187
Damh_MB5	sucrose degradation	Custom	K01187
GCA_000455525.1 M. parvicella.RN1	fructose degradation	Custom	K00847
GCA_002473265.1 M. sp002473265	fructose degradation	Custom	K00847
GCA_002381105.1 M. parvicella UBA4125	lactate use	Custom	K00101,K00102
GCA_000455525.1 M. parvicella.RN1	lactate use	Custom	K00101,K00102
AalW_MB8	lactate use	Custom	K00101,K00102
Rand_MB10	lactate use	Custom	K00101,K00102
AalW_MB3	lactate use	Custom	K00101,K00102
GCA_003512415.1 M. parvicella UBA8266	lactate use	Custom	K00102
GCA_012516765.1 M. parvicella AS4BglBPHE_34	lactate use	Custom	K00101,K00102
EsbE_MB4	lactate use	Custom	K00101,K00102
Bjer_MB2	lactate use	Custom	K00101,K00102
GCA_002473265.1 M. sp002473265	lactate use	Custom	K00102
GCA_002473005.1 M. parvicella UBA7235	lactate use	Custom	K00102
Lyne_MB9	lactate use	Custom	K00101,K00102
GCA_016277725.1 M. parvicella rMAG-165	lactate use	Custom	K00102
GCF_000299415.1 M. parvicella Bio17-1	lactate use	Custom	K00101,K00102
Aved_18-Q3-R54-62_BAT3C.633	lactate use	Custom	K00101,K00102
Viby_MB1	lactate use	Custom	K00101,K00102
AalE_MB6	lactate use	Custom	K00101,K00102
GCA_002414815.1 M. parvicella UBA5068	lactate use	Custom	K00102
Bjer_MB7	lactate use	Custom	K00101,K00102
GCA_002381065.1 M. parvicella UBA4126	lactate use	Custom	K00101,K00102
Damh_MB5	lactate use	Custom	K00101,K00102
Aved_18-Q3-R54-62_BAT3C.633	xylose degradation (isomerase pathway)	Custom	K01805,K00854
Aved_18-Q3-R54-62_BAT3C.633	polyphosphate accumulation potential all	Custom	K03306,K02038,K02036,K02037,K02040,K02039,K00937
GCA_002381105.1 M. parvicella UBA4125	PhoU	Custom	K02039
GCA_000455525.1 M. parvicella.RN1	PhoU	Custom	K02039
AalW_MB8	PhoU	Custom	K02039
Rand_MB10	PhoU	Custom	K02039
GCA_003512415.1 M. parvicella UBA8266	PhoU	Custom	K02039
GCA_012516765.1 M. parvicella AS4BglBPHE_34	PhoU	Custom	K02039
EsbE_MB4	PhoU	Custom	K02039
Bjer_MB2	PhoU	Custom	K02039
GCA_002473265.1 M. sp002473265	PhoU	Custom	K02039
GCA_002473005.1 M. parvicella UBA7235	PhoU	Custom	K02039
Lyne_MB9	PhoU	Custom	K02039
GCA_016277725.1 M. parvicella rMAG-165	PhoU	Custom	K02039
GCF_000299415.1 M. parvicella Bio17-1	PhoU	Custom	K02039
Aved_18-Q3-R54-62_BAT3C.633	PhoU	Custom	K02039
Viby_MB1	PhoU	Custom	K02039
AalE_MB6	PhoU	Custom	K02039
GCA_002414815.1 M. parvicella UBA5068	PhoU	Custom	K02039
Bjer_MB7	PhoU	Custom	K02039
GCA_002381065.1 M. parvicella UBA4126	PhoU	Custom	K02039
Damh_MB5	PhoU	Custom	K02039
Aved_18-Q3-R54-62_BAT3C.633	Pit	Custom	K03306
GCA_002381105.1 M. parvicella UBA4125	PPK	Custom	K00937
GCA_000455525.1 M. parvicella.RN1	PPK	Custom	K00937
AalW_MB8	PPK	Custom	K00937
Rand_MB10	PPK	Custom	K00937
AalW_MB3	PPK	Custom	K00937
GCA_003512415.1 M. parvicella UBA8266	PPK	Custom	K00937
GCA_012516765.1 M. parvicella AS4BglBPHE_34	PPK	Custom	K00937
EsbE_MB4	PPK	Custom	K00937
Bjer_MB2	PPK	Custom	K00937
GCA_002473265.1 M. sp002473265	PPK	Custom	K00937
GCA_002473005.1 M. parvicella UBA7235	PPK	Custom	K00937
Lyne_MB9	PPK	Custom	K00937
GCA_016277725.1 M. parvicella rMAG-165	PPK	Custom	K00937
GCF_000299415.1 M. parvicella Bio17-1	PPK	Custom	K00937
Aved_18-Q3-R54-62_BAT3C.633	PPK	Custom	K00937
Viby_MB1	PPK	Custom	K00937
AalE_MB6	PPK	Custom	K00937
GCA_002414815.1 M. parvicella UBA5068	PPK	Custom	K00937
Bjer_MB7	PPK	Custom	K00937
GCA_002381065.1 M. parvicella UBA4126	PPK	Custom	K00937
Damh_MB5	PPK	Custom	K00937
GCA_002381105.1 M. parvicella UBA4125	PhaA	Custom	K00626
GCA_000455525.1 M. parvicella.RN1	PhaA	Custom	K00626
AalW_MB8	PhaA	Custom	K00626
Rand_MB10	PhaA	Custom	K00626
AalW_MB3	PhaA	Custom	K00626
GCA_003512415.1 M. parvicella UBA8266	PhaA	Custom	K00626
GCA_012516765.1 M. parvicella AS4BglBPHE_34	PhaA	Custom	K00626
EsbE_MB4	PhaA	Custom	K00626
Bjer_MB2	PhaA	Custom	K00626
GCA_002473265.1 M. sp002473265	PhaA	Custom	K00626
GCA_002473005.1 M. parvicella UBA7235	PhaA	Custom	K00626
Lyne_MB9	PhaA	Custom	K00626
GCA_016277725.1 M. parvicella rMAG-165	PhaA	Custom	K00626
GCF_000299415.1 M. parvicella Bio17-1	PhaA	Custom	K00626
Aved_18-Q3-R54-62_BAT3C.633	PhaA	Custom	K00626
Viby_MB1	PhaA	Custom	K00626
AalE_MB6	PhaA	Custom	K00626
GCA_002414815.1 M. parvicella UBA5068	PhaA	Custom	K00626
Bjer_MB7	PhaA	Custom	K00626
GCA_002381065.1 M. parvicella UBA4126	PhaA	Custom	K00626
Damh_MB5	PhaA	Custom	K00626
AalW_MB8	NirK or NirS	Custom	K00368
Rand_MB10	NirK or NirS	Custom	K00368
Lyne_MB9	NirK or NirS	Custom	K00368
Aved_18-Q3-R54-62_BAT3C.633	NirK or NirS	Custom	K00368
AalE_MB6	NirK or NirS	Custom	K00368
Bjer_MB7	NirK or NirS	Custom	K00368
Damh_MB5	NirK or NirS	Custom	K00368
GCA_002381105.1 M. parvicella UBA4125	DGAT	Custom	K00635
GCA_000455525.1 M. parvicella.RN1	DGAT	Custom	K00635
AalW_MB8	DGAT	Custom	K00635
Rand_MB10	DGAT	Custom	K00635
AalW_MB3	DGAT	Custom	K00635
GCA_003512415.1 M. parvicella UBA8266	DGAT	Custom	K00635
GCA_012516765.1 M. parvicella AS4BglBPHE_34	DGAT	Custom	K00635
EsbE_MB4	DGAT	Custom	K00635
Bjer_MB2	DGAT	Custom	K00635
GCA_002473265.1 M. sp002473265	DGAT	Custom	K00635
GCA_002473005.1 M. parvicella UBA7235	DGAT	Custom	K00635
Lyne_MB9	DGAT	Custom	K00635
GCA_016277725.1 M. parvicella rMAG-165	DGAT	Custom	K00635
GCF_000299415.1 M. parvicella Bio17-1	DGAT	Custom	K00635
Aved_18-Q3-R54-62_BAT3C.633	DGAT	Custom	K00635
Viby_MB1	DGAT	Custom	K00635
AalE_MB6	DGAT	Custom	K00635
GCA_002414815.1 M. parvicella UBA5068	DGAT	Custom	K00635
Bjer_MB7	DGAT	Custom	K00635
GCA_002381065.1 M. parvicella UBA4126	DGAT	Custom	K00635
Damh_MB5	DGAT	Custom	K00635
