# Supplementary material for: Low Global Diversity of Candidatus Microthrix, a Troublesome Filamentous Organism in Full-Scale WWTPs
Source: Front Microbiol. 2021 Jun 25;12:690251. doi: 10.3389/fmicb.2021.690251 (PMC8267870; doi:10.3389/fmicb.2021.690251)
Supplement: Supplementary file 5 [file Table_4.XLSX]

## Sheet: SData4_top_hits_SugABC
# SData4: Top hits in MAGE syntonome RefSeq for the LpqY SugABC proteins
LYNEMAXAC006_v1_60296 - LpqY - Transport permease protein
Organism	Label	Product	maxLrap	minLrap	Ident %	Eval	OrderQ	OrderB	BeginQ	EndQ	LengthQ	BeginB	EndB	LengthB
Nitrosococcus oceani ATCC 19707	Noc_0282	extracellular solute-binding protein	0.9669	0.97847	53.06	5e-150	1	1	13	418	418	20	423	423
Methylomonas methanica MC09	Metme_3363	family 1 extracellular solute-binding protein	0.91315	0.93062	52.7	1e-137	1	1	33	418	418	42	426	426
Nitrosococcus halophilus Nc4	Nhal_1611	extracellular solute-binding protein family 1	1.00239	1.00721	52.27	6e-153	1	1	3	418	418	4	416	416
Nitrosococcus watsonii C-113	Nwat_0383	extracellular solute-binding protein	0.9669	0.97847	52.08	7e-146	1	1	13	418	418	20	423	423
Streptomyces ghanaensis ATCC 14672	SghaA1_010100004357	extracellular solute-binding protein	0.98361	1.00478	49.05	4e-140	1	1	3	418	418	8	426	427
LYNEMAXAC006_v1_60295 - SugA - Trehalose transport system permease protein SugA
Organism	Label	Product	maxLrap	minLrap	Ident %	Eval	OrderQ	OrderB	BeginQ	EndQ	LengthQ	BeginB	EndB	LengthB
Nitrosococcus halophilus Nc4	Nhal_1610	binding-protein-dependent transporters inner membrane component	0.96026	0.99315	73.79	4e-154	1	1	12	301	302	2	291	292
Nitrosococcus watsonii C-113	Nwat_0382	binding-protein-dependent transport systems inner membrane component	0.96026	0.99315	73.79	9e-154	1	1	12	301	302	2	291	292
Nitrosococcus oceani ATCC 19707	Noc_0281	ABC transporter, inner membrane subunit	0.95364	0.9863	71.88	2e-150	1	1	14	301	302	4	291	292
Methylomonas methanica MC09	Metme_3364	ABC transporter integral membrane protein	0.9404	0.9726	71.83	2e-144	1	1	17	300	302	6	289	292
Frankia sp. EAN1pec	Franean1_4616	binding-protein-dependent transport systems inner membrane component	0.85196	0.93377	64.89	3e-126	1	1	12	293	302	42	322	331
LYNEMAXAC006_v1_60294 - SugB - Trehalose transport system permease protein SugB
Organism	Label	Product	maxLrap	minLrap	Ident %	Eval	OrderQ	OrderB	BeginQ	EndQ	LengthQ	BeginB	EndB	LengthB
Methylomonas methanica MC09	Metme_3365	ABC transporter integral membrane protein	0.96441	0.98545	76.01	7e-147	1	1	12	281	281	6	275	275
Nitrosococcus halophilus Nc4	Nhal_1609	binding-protein-dependent transporters inner membrane component	1	1	75.44	3e-155	1	1	1	281	281	1	281	281
Nitrosococcus watsonii C-113	Nwat_0381	binding-protein-dependent transport systems inner membrane component	0.96085	0.96085	74.81	6e-149	1	1	12	281	281	12	281	281
Nitrosococcus oceani ATCC 19707	Noc_0280	ABC transporter, inner membrane subunit	0.97865	0.98214	74.55	1e-150	1	1	7	281	281	6	280	280
Frankia sp. EuI1c	FraEuI1c_4049	binding-protein-dependent transport systems inner membrane component	0.90169	0.94662	69.55	3e-132	1	1	16	281	281	30	295	295
LYNEMAXAC006_v1_60293 - SugC/MalK - maltose ABC transporter ATP binding subunit
Organism	Label	Product	maxLrap	minLrap	Ident %	Eval	OrderQ	OrderB	BeginQ	EndQ	LengthQ	BeginB	EndB	LengthB
Nitrosococcus halophilus Nc4	Nhal_1608	ABC transporter	0.98469	1	62.69	2e-168	1	1	1	385	392	1	384	386
Frankia sp. EAN1pec	Franean1_4614	ABC transporter-like protein	0.98995	1.0051	62.44	2e-157	1	1	1	385	392	1	392	398
Frankia sp. EuI1c	FraEuI1c_4050	ABC transporter	0.99246	1.00765	62.03	5e-156	1	1	1	385	392	1	392	398
Mycobacterium abscessus ATCC 19977	MAB_1375	sugar ABC transporter, ATP-binding protein SugC	0.99745	1	61.13	1e-153	1	1	1	385	392	1	384	391
Streptomyces ghanaensis ATCC 14672	SghaA1_010100004342	ABC transporter related protein	0.98731	0.99235	60.67	1e-153	1	1	1	385	392	1	385	394
